# Supplementary material for: Loop-mediated isothermal DNA amplification for asymptomatic malaria detection in challenging field settings: Technical performance and pilot implementation in the Peruvian Amazon
Source: PLoS One. 2017 Oct 5;12(10):e0185742. doi: 10.1371/journal.pone.0185742 (PMC5628891; doi:10.1371/journal.pone.0185742)
Supplement: S1 Dataset — (XLSX) [file pone.0185742.s003.xlsx]

## Sheet: database_LAMP(Peru)
STUDY_ID	SYMPTOM	AGE	GENDER	COMMUNITY	AREA	MICR_result	MICR_spp	qPCR_18S_result	qPCR_18S_spp	qPCR_Mitoc_result	LAMP_Pan_result	LAMP_Pf_result(spp)
1	No	63	Female	LAGUNA AZUL	Road	Negative	Negative				Negative	NA
2	No	71	Male	LAGUNA AZUL	Road	Negative	Negative				Negative	NA
3	No	34	Female	LAGUNA AZUL	Road	Negative	Negative				Negative	NA
4	No	47	Female	LAGUNA AZUL	Road	Negative	Negative				Negative	NA
5	No	7	Female	LAGUNA AZUL	Road	Negative	Negative				Negative	NA
6	No	67	Female	LAGUNA AZUL	Road	Negative	Negative				Negative	NA
7	No	61	Male	LAGUNA AZUL	Road	Negative	Negative				Negative	NA
8	No	5	Female	LAGUNA AZUL	Road	Negative	Negative				Negative	NA
9	No	56	Female	LAGUNA AZUL	Road	Negative	Negative	Negative	Negative	Negative	Negative	NA
10	No	37	Female	LAGUNA AZUL	Road	Negative	Negative				Negative	NA
11	No	5	Male	LAGUNA AZUL	Road	Negative	Negative				Negative	NA
12	No	20	Female	LAGUNA AZUL	Road	Negative	Negative	Negative	Negative	Negative	Negative	NA
13	No	31	Female	LAGUNA AZUL	Road	Negative	Negative				Negative	NA
14	No	5	Male	LAGUNA AZUL	Road	Negative	Negative				Negative	NA
15	No	11	Female	LAGUNA AZUL	Road	Negative	Negative	Negative	Negative	Negative	Negative	NA
16	No	6	Male	LAGUNA AZUL	Road	Negative	Negative				Negative	NA
17	No	56	Female	LAGUNA AZUL	Road	Negative	Negative				Negative	NA
18	No	15	Male	LAGUNA AZUL	Road	Negative	Negative				Negative	NA
19	No	15	Female	LAGUNA AZUL	Road	Negative	Negative				Negative	NA
20	No	64	Female	LAGUNA AZUL	Road	Negative	Negative				Negative	NA
21	No	36	Female	LAGUNA AZUL	Road	Negative	Negative				Negative	NA
22	No	10	Female	LAGUNA AZUL	Road	Negative	Negative	Negative	Negative	Negative	Negative	NA
23	No	9	Female	LAGUNA AZUL	Road	Negative	Negative	Negative	Negative	Negative	Negative	NA
24	No	37	Male	LAGUNA AZUL	Road	Negative	Negative				Negative	NA
25	No	65	Female	LAGUNA AZUL	Road	Negative	Negative				Negative	NA
26	No	60	Male	LAGUNA AZUL	Road	Negative	Negative				Negative	NA
27	No	11	Male	LAGUNA AZUL	Road	Negative	Negative	Negative	Negative	Negative	Negative	NA
28	No	9	Male	LAGUNA AZUL	Road	Negative	Negative				Negative	NA
29	No	4	Male	LAGUNA AZUL	Road	Negative	Negative	Negative	Negative	Negative	Negative	NA
30	No	74	Male	LAGUNA AZUL	Road	Negative	Negative	Negative	Negative	Negative	Negative	NA
31	No	70	Male	LAGUNA AZUL	Road	Negative	Negative				Negative	NA
32	No	9	Female	TARAPOTO	Road	Positive	P. vivax	Positive	P. vivax	Positive	Positive	NON P. falciparum
33	No	32	Female	TARAPOTO	Road	Negative	Negative	Positive	P. falciparum	Positive	Positive	P. falciparum
34	No	12	Female	TARAPOTO	Road	Negative	Negative	Positive	P. falciparum	Positive	Positive	NON P. falciparum
35	No	62	Male	TARAPOTO	Road	Negative	Negative	Positive	P. vivax	Positive	Positive	NON P. falciparum
36	No	55	Male	TARAPOTO	Road	Negative	Negative	Positive	P. falciparum	Positive	Positive	NON P. falciparum
37	No	61	Male	TARAPOTO	Road	Negative	Negative				Negative	NA
38	No	7	Female	TARAPOTO	Road	Negative	Negative	Negative	Negative	Negative	Negative	NA
39	No	11	Female	TARAPOTO	Road	Negative	Negative				Negative	NA
40	No	29	Female	TARAPOTO	Road	Negative	Negative				Negative	NA
41	No	50	Female	TARAPOTO	Road	Negative	Negative				Negative	NA
42	No	52	Female	TARAPOTO	Road	Negative	Negative	Negative	Negative	Negative	Negative	NA
43	No	3	Female	TARAPOTO	Road	Negative	Negative				Negative	NA
44	No	6	Female	TARAPOTO	Road	Negative	Negative	Negative	Negative	Negative	Negative	NA
45	No	8	Male	TARAPOTO	Road	Negative	Negative				Negative	NA
46	No	11	Male	TARAPOTO	Road	Negative	Negative	Positive	P. falciparum	Positive	Positive	P. falciparum
47	No	26	Female	TARAPOTO	Road	Negative	Negative				Negative	NA
48	No	37	Male	TARAPOTO	Road	Negative	Negative	Negative	Negative	Positive	Positive	NON P. falciparum
49	No	56	Male	TARAPOTO	Road	Negative	Negative	Positive	P. falciparum	Positive	Positive	P. falciparum
50	No	42	Male	TARAPOTO	Road	Negative	Negative	Positive	P. vivax	Positive	Positive	NON P. falciparum
51	No	25	Male	TARAPOTO	Road	Positive	P. vivax	Negative	Negative	Negative	Positive	NON P. falciparum
52	No	25	Female	TARAPOTO	Road	Negative	Negative	Positive	P. vivax	Positive	Positive	NON P. falciparum
53	No	4	Female	TARAPOTO	Road	Negative	Negative	Positive	P. vivax	Positive	Positive	NON P. falciparum
54	No	6	Female	TARAPOTO	Road	Negative	Negative				Negative	NA
55	No	24	Female	TARAPOTO	Road	Negative	Negative	Positive	P. falciparum	Positive	Positive	P. falciparum
56	No	33	Male	TARAPOTO	Road	Negative	Negative	Positive	P. vivax	Positive	Positive	P. falciparum
57	No	52	Male	TARAPOTO	Road	Negative	Negative	Positive	P. vivax	Positive	Positive	NON P. falciparum
58	No	20	Male	TARAPOTO	Road	Negative	Negative				Negative	NA
59	No	32	Male	TARAPOTO	Road	Negative	Negative				Negative	NA
60	No	44	Male	TARAPOTO	Road	Negative	Negative	Positive	P. vivax	Positive	Positive	NON P. falciparum
61	No	76	Female	SANTA CLARA	Road	Negative	Negative				Negative	NA
62	No	6	Male	SANTA CLARA	Road	Negative	Negative				Negative	NA
63	No	25	Female	SANTA CLARA	Road	Negative	Negative	Positive	P. vivax	Positive	Positive	NON P. falciparum
64	No	59	Male	SANTA CLARA	Road	Negative	Negative	Negative	Negative	Negative	Negative	NA
65	No	36	Female	SANTA CLARA	Road	Negative	Negative				Negative	NA
66	No	16	Male	SANTA CLARA	Road	Negative	Negative				Negative	NA
67	No	67	Female	SANTA CLARA	Road	Negative	Negative				Negative	NA
68	No	67	Male	SANTA CLARA	Road	Negative	Negative				Negative	NA
69	No	61	Male	SANTA CLARA	Road	Negative	Negative				Negative	NA
70	No	50	Female	SANTA CLARA	Road	Negative	Negative				Negative	NA
71	No	7	Male	SANTA CLARA	Road	Negative	Negative				Negative	NA
72	No	37	Female	SANTA CLARA	Road	Negative	Negative				Negative	NA
73	No	78	Male	SANTA CLARA	Road	Negative	Negative				Negative	NA
74	No	37	Male	SANTA CLARA	Road	Negative	Negative	Negative	Negative	Negative	Negative	NA
75	No	49	Male	SANTA CLARA	Road	Negative	Negative	Negative	Negative	Negative	Negative	NA
76	No	55	Female	SANTA CLARA	Road	Negative	Negative				Negative	NA
77	No	27	Male	SANTA CLARA	Road	Negative	Negative	Negative	Negative	Negative	Negative	NA
78	No	25	Female	SANTA CLARA	Road	Negative	Negative				Negative	NA
79	No	20	Male	SANTA CLARA	Road	Negative	Negative				Negative	NA
80	No	41	Female	SANTA CLARA	Road	Negative	Negative				Negative	NA
81	No	49	Male	SANTA CLARA	Road	Negative	Negative				Negative	NA
82	No	23	Female	SANTA CLARA	Road	Negative	Negative				Negative	NA
83	No	22	Male	SANTA CLARA	Road	Negative	Negative	Negative	Negative	Negative	Negative	NA
84	No	60	Male	SANTA CLARA	Road	Negative	Negative				Negative	NA
85	No	54	Male	SANTA CLARA	Road	Negative	Negative				Negative	NA
86	No	42	Male	SANTA CLARA	Road	Negative	Negative				Negative	NA
87	No	60	Female	SANTA CLARA	Road	Negative	Negative				Negative	NA
88	No	58	Male	HUATURI	Road	Negative	Negative	Positive	P. vivax	Positive	Positive	NON P. falciparum
89	No	41	Female	HUATURI	Road	Negative	Negative				Negative	NA
90	No	19	Male	HUATURI	Road	Negative	Negative	Positive	P. vivax	Positive	Positive	P. falciparum
91	No	40	Male	HUATURI	Road	Negative	Negative				Negative	NA
92	No	38	Female	HUATURI	Road	Negative	Negative	Negative	Negative	Negative	Negative	NA
93	No	5	Male	HUATURI	Road	Negative	Negative				Negative	NA
94	No	35	Female	HUATURI	Road	Negative	Negative				Negative	NA
95	No	49	Male	HUATURI	Road	Negative	Negative				Negative	NA
96	No	18	Female	HUATURI	Road	Negative	Negative				Negative	NA
97	No	66	Female	HUATURI	Road	Negative	Negative				Negative	NA
98	No	64	Male	HUATURI	Road	Negative	Negative				Negative	NA
99	No	9	Male	HUATURI	Road	Negative	Negative				Negative	NA
100	No	38	Male	HUATURI	Road	Negative	Negative				Negative	NA
101	No	54	Female	LAGUNA AZUL	Road	Negative	Negative				Negative	NA
102	No	61	Male	LAGUNA AZUL	Road	Negative	Negative	Negative	Negative	Negative	Negative	NA
103	No	18	Female	LAGUNA AZUL	Road	Negative	Negative	Negative	Negative	Negative	Negative	NA
104	No	39	Female	LAGUNA AZUL	Road	Negative	Negative	Negative	Negative	Negative	Negative	NA
105	No	19	Female	LAGUNA AZUL	Road	Negative	Negative				Negative	NA
106	No	3	Male	LAGUNA AZUL	Road	Negative	Negative				Negative	NA
107	No	10	Female	LAGUNA AZUL	Road	Negative	Negative				Negative	NA
108	No	32	Female	LAGUNA AZUL	Road	Negative	Negative				Negative	NA
109	No	8	Female	LAGUNA AZUL	Road	Negative	Negative	Negative	Negative	Negative	Negative	NA
110	No	26	Female	LAGUNA AZUL	Road	Negative	Negative				Negative	NA
111	No	29	Female	LAGUNA AZUL	Road	Negative	Negative	Negative	Negative	Negative	Positive	NON P. falciparum
112	No	7	Male	LAGUNA AZUL	Road	Negative	Negative				Negative	NA
113	No	56	Female	LAGUNA AZUL	Road	Negative	Negative	Positive	P. vivax	Positive	Positive	NON P. falciparum
114	No	67	Female	LAGUNA AZUL	Road	Negative	Negative				Negative	NA
115	No	46	Female	LAGUNA AZUL	Road	Negative	Negative				Negative	NA
116	No	50	Male	LAGUNA AZUL	Road	Negative	Negative				Negative	NA
117	No	58	Female	LAGUNA AZUL	Road	Negative	Negative	Positive	P. vivax	Positive	Positive	NON P. falciparum
118	No	65	Male	LAGUNA AZUL	Road	Negative	Negative				Negative	NA
119	No	23	Female	LAGUNA AZUL	Road	Negative	Negative				Negative	NA
120	No	75	Female	LAGUNA AZUL	Road	Negative	Negative	Negative	Negative	Negative	Negative	NA
121	No	32	Female	LAGUNA AZUL	Road	Negative	Negative				Negative	NA
122	No	6	Male	LAGUNA AZUL	Road	Negative	Negative	Negative	Negative	Negative	Negative	NA
123	No	65	Male	TARAPOTO	Road	Negative	Negative	Positive	P. vivax	Positive	Positive	NON P. falciparum
124	No	7	Male	TARAPOTO	Road	Negative	Negative				Negative	NA
125	No	18	Female	TARAPOTO	Road	Negative	Negative	Positive	P. vivax	Positive	Positive	NON P. falciparum
126	No	5	Male	TARAPOTO	Road	Negative	Negative	Positive	P. vivax	Positive	Positive	NON P. falciparum
127	No	53	Male	TARAPOTO	Road	Negative	Negative				Negative	NA
128	No	18	Female	TARAPOTO	Road	Negative	Negative				Negative	NA
129	No	6	Female	TARAPOTO	Road	Negative	Negative	Negative	Negative	Negative	Negative	NA
130	No	9	Male	TARAPOTO	Road	Negative	Negative	Negative	Negative	Negative	Positive	NON P. falciparum
131	No	44	Female	TARAPOTO	Road	Negative	Negative	Positive	P. vivax	Positive	Positive	NON P. falciparum
132	No	15	Male	TARAPOTO	Road	Negative	Negative				Negative	NA
133	No	8	Female	TARAPOTO	Road	Negative	Negative				Negative	NA
134	No	14	Female	TARAPOTO	Road	Negative	Negative	Positive	P. falciparum	Positive	Positive	P. falciparum
135	No	11	Male	TARAPOTO	Road	Negative	Negative	Positive	P. vivax	Positive	Positive	NON P. falciparum
136	No	58	Male	TARAPOTO	Road	Negative	Negative				Negative	NA
137	No	36	Male	TARAPOTO	Road	Negative	Negative	Positive	P. vivax	Positive	Positive	NON P. falciparum
138	No	10	Female	TARAPOTO	Road	Negative	Negative	Positive	P. vivax	Positive	Negative	NA
139	No	8	Female	TARAPOTO	Road	Negative	Negative	Positive	P. vivax	Positive	Positive	NON P. falciparum
140	No	5	Male	TARAPOTO	Road	Negative	Negative	Positive	P. vivax	Positive	Positive	NON P. falciparum
141	No	3	Female	TARAPOTO	Road	Negative	Negative				Negative	NA
142	No	39	Female	TARAPOTO	Road	Negative	Negative				Negative	NA
143	No	51	Female	TARAPOTO	Road	Negative	Negative	Positive	P. vivax	Positive	Positive	NON P. falciparum
144	No	9	Female	TARAPOTO	Road	Negative	Negative	Positive	P. vivax	Positive	Positive	NON P. falciparum
145	No	6	Male	TARAPOTO	Road	Negative	Negative				Negative	NA
146	No	18	Male	TARAPOTO	Road	Negative	Negative	Positive	P. vivax	Positive	Positive	NON P. falciparum
147	No	40	Female	SANTA CLARA	Road	Negative	Negative				Negative	NA
148	No	75	Female	SANTA CLARA	Road	Negative	Negative				Negative	NA
149	No	75	Male	SANTA CLARA	Road	Negative	Negative	Negative	Negative	Negative	Negative	NA
150	No	29	Female	SANTA CLARA	Road	Negative	Negative				Negative	NA
151	No	3	Male	SANTA CLARA	Road	Negative	Negative				Negative	NA
152	No	9	Male	SANTA CLARA	Road	Negative	Negative				Negative	NA
153	No	6	Male	SANTA CLARA	Road	Negative	Negative				Negative	NA
154	No	33	Female	SANTA CLARA	Road	Negative	Negative	Negative	Negative	Negative	Negative	NA
155	No	78	Female	SANTA CLARA	Road	Negative	Negative				Negative	NA
156	No	13	Female	SANTA CLARA	Road	Negative	Negative				Negative	NA
157	No	72	Male	SANTA CLARA	Road	Negative	Negative				Negative	NA
158	No	8	Male	SANTA CLARA	Road	Negative	Negative				Negative	NA
159	No	31	Female	SANTA CLARA	Road	Negative	Negative	Negative	Negative	Negative	Negative	NA
160	No	4	Female	SANTA CLARA	Road	Negative	Negative	Negative	Negative	Negative	Negative	NA
161	No	65	Female	SANTA CLARA	Road	Negative	Negative				Negative	NA
162	No	30	Female	SANTA CLARA	Road	Negative	Negative				Negative	NA
163	No	8	Male	SANTA CLARA	Road	Negative	Negative				Negative	NA
164	No	10	Female	SANTA CLARA	Road	Negative	Negative				Negative	NA
165	No	18	Female	SANTA CLARA	Road	Negative	Negative				Negative	NA
166	No	9	Male	SANTA CLARA	Road	Negative	Negative	Negative	Negative	Negative	Negative	NA
167	No	49	Male	SANTA CLARA	Road	Negative	Negative				Negative	NA
168	No	3	Male	SANTA CLARA	Road	Negative	Negative				Negative	NA
169	No	9	Female	SANTA CLARA	Road	Negative	Negative	Negative	Negative	Negative	Negative	NA
170	No	48	Female	SANTA CLARA	Road	Negative	Negative				Negative	NA
171	No	7	Female	SANTA CLARA	Road	Negative	Negative	Negative	Negative	Negative	Negative	NA
172	No	25	Male	SANTA CLARA	Road	Negative	Negative	Negative	Negative	Negative	Negative	NA
173	No	22	Male	SANTA CLARA	Road	Negative	Negative	Negative	Negative	Negative	Negative	NA
174	No	31	Male	SANTA CLARA	Road	Negative	Negative	Negative	Negative	Negative	Negative	NA
175	No	7	Female	SANTA CLARA	Road	Negative	Negative				Negative	NA
176	No	6	Female	SANTA CLARA	Road	Negative	Negative				Negative	NA
177	No	3	Female	SANTA CLARA	Road	Negative	Negative				Negative	NA
178	No	30	Female	SANTA CLARA	Road	Negative	Negative				Negative	NA
179	No	39	Male	SANTA CLARA	Road	Negative	Negative				Negative	NA
180	No	44	Female	SANTA CLARA	Road	Negative	Negative				Negative	NA
181	No	61	Male	SANTA CLARA	Road	Negative	Negative				Negative	NA
182	No	6	Female	HUATURI	Road	Negative	Negative				Negative	NA
183	No	9	Female	HUATURI	Road	Negative	Negative	Negative	Negative	Negative	Negative	NA
184	No	28	Female	HUATURI	Road	Negative	Negative	Positive	P. vivax	Positive	Positive	NON P. falciparum
185	No	28	Male	HUATURI	Road	Negative	Negative	Positive	P. falciparum	Positive	Positive	P. falciparum
186	No	9	Female	HUATURI	Road	Negative	Negative				Negative	NA
187	No	6	Male	HUATURI	Road	Negative	Negative				Negative	NA
188	No	12	Female	HUATURI	Road	Negative	Negative				Negative	NA
189	No	37	Female	HUATURI	Road	Positive	P. vivax	Positive	P. vivax	Positive	Positive	NON P. falciparum
190	No	55	Male	HUATURI	Road	Negative	Negative	Negative	Negative	Negative	Negative	NA
191	No	37	Male	HUATURI	Road	Negative	Negative	Positive	P. vivax	Positive	Positive	NON P. falciparum
192	No	5	Male	HUATURI	Road	Negative	Negative				Negative	NA
193	No	11	Female	HUATURI	Road	Positive	P. vivax	Positive	P. vivax	Positive	Positive	NON P. falciparum
194	No	34	Female	HUATURI	Road	Negative	Negative	Positive	P. vivax	Positive	Positive	NON P. falciparum
195	No	25	Female	HUATURI	Road	Negative	Negative	Negative	Negative	Negative	Negative	NA
196	No	27	Male	HUATURI	Road	Negative	Negative				Negative	NA
197	No	40	Male	HUATURI	Road	Negative	Negative	Negative	Negative	Negative	Negative	NA
198	No	45	Female	HUATURI	Road	Negative	Negative				Negative	NA
199	No	23	Male	HUATURI	Road	Negative	Negative				Negative	NA
200	No	27	Male	HUATURI	Road	Negative	Negative				Negative	NA
201	No	11	Male	HUATURI	Road	Negative	Negative	Negative	Negative	Negative	Negative	NA
202	No	3	Male	HUATURI	Road	Positive	P. vivax	Positive	P. vivax	Positive	Positive	NON P. falciparum
203	No	7	Female	HUATURI	Road	Negative	Negative				Negative	NA
204	No	30	Female	HUATURI	Road	Negative	Negative				Negative	NA
205	No	5	Male	HUATURI	Road	Negative	Negative	Negative	Negative	Negative	Negative	NA
206	No	30	Male	HUATURI	Road	Negative	Negative	Positive	P. vivax	Positive	Positive	NON P. falciparum
207	No	15	Male	HUATURI	Road	Negative	Negative				Negative	NA
208	No	5	Female	HUATURI	Road	Negative	Negative	Negative	Negative	Negative	Negative	NA
209	No	10	Female	HUATURI	Road	Negative	Negative				Negative	NA
210	No	14	Female	HUATURI	Road	Negative	Negative				Negative	NA
211	No	16	Female	HUATURI	Road	Negative	Negative	Negative	Negative	Negative	Negative	NA
212	No	3	Male	HUATURI	Road	Negative	Negative				Negative	NA
213	No	35	Male	HUATURI	Road	Negative	Negative				Negative	NA
214	No	36	Male	HUATURI	Road	Negative	Negative				Negative	NA
215	No	34	Female	SANTA CLARA	Road	Negative	Negative				Negative	NA
216	No	21	Male	SANTA CLARA	Road	Negative	Negative				Negative	NA
217	No	42	Female	SANTA CLARA	Road	Negative	Negative				Negative	NA
218	No	17	Male	SANTA CLARA	Road	Negative	Negative				Negative	NA
219	No	44	Female	SANTA CLARA	Road	Negative	Negative	Negative	Negative	Negative	Negative	NA
220	No	79	Female	SANTA CLARA	Road	Negative	Negative				Negative	NA
221	No	6	Male	SANTA CLARA	Road	Negative	Negative				Negative	NA
222	No	36	Female	SANTA CLARA	Road	Positive	P. vivax	Positive	P. vivax	Positive	Negative	NA
223	No	18	Female	SANTA CLARA	Road	Negative	Negative				Negative	NA
224	No	72	Female	SANTA CLARA	Road	Negative	Negative				Negative	NA
225	No	36	Female	SANTA CLARA	Road	Negative	Negative	Negative	Negative	Negative	Negative	NA
226	No	7	Male	SANTA CLARA	Road	Negative	Negative	Negative	Negative	Negative	Negative	NA
227	No	49	Male	SANTA CLARA	Road	Negative	Negative				Negative	NA
228	No	48	Male	SANTA CLARA	Road	Negative	Negative				Negative	NA
229	No	11	Male	SANTA CLARA	Road	Negative	Negative				Negative	NA
230	No	56	Female	12 DE MAYO	Road	Negative	Negative				Negative	NA
231	No	22	Female	12 DE MAYO	Road	Negative	Negative				Negative	NA
232	No	18	Female	12 DE MAYO	Road	Negative	Negative				Negative	NA
233	No	55	Female	12 DE MAYO	Road	Negative	Negative	Negative	Negative	Negative	Negative	NA
234	No	23	Female	12 DE MAYO	Road	Negative	Negative				Negative	NA
235	No	10	Female	12 DE MAYO	Road	Negative	Negative				Negative	NA
236	No	7	Male	12 DE MAYO	Road	Negative	Negative				Negative	NA
237	No	40	Female	12 DE MAYO	Road	Negative	Negative				Negative	NA
238	No	24	Male	12 DE MAYO	Road	Negative	Negative				Negative	NA
239	No	19	Female	12 DE MAYO	Road	Negative	Negative	Negative	Negative	Negative	Negative	NA
240	No	28	Female	12 DE MAYO	Road	Negative	Negative	Negative	Negative	Negative	Negative	NA
241	No	64	Male	12 DE MAYO	Road	Negative	Negative	Negative	Negative	Negative	Negative	NA
242	No	62	Female	12 DE MAYO	Road	Negative	Negative	Negative	Negative	Negative	Negative	NA
243	No	38	Male	12 DE MAYO	Road	Negative	Negative				Negative	NA
244	No	20	Male	12 DE MAYO	Road	Negative	Negative	Negative	Negative	Negative	Negative	NA
245	No	12	Male	12 DE MAYO	Road	Negative	Negative	Negative	Negative	Negative	Negative	NA
246	No	4	Female	12 DE MAYO	Road	Negative	Negative				Negative	NA
247	No	29	Female	12 DE MAYO	Road	Negative	Negative				Negative	NA
248	No	9	Male	12 DE MAYO	Road	Negative	Negative	Negative	Negative	Negative	Negative	NA
249	No	6	Female	12 DE MAYO	Road	Negative	Negative				Negative	NA
250	No	56	Female	12 DE MAYO	Road	Negative	Negative				Negative	NA
251	No	3	Male	12 DE MAYO	Road	Negative	Negative				Negative	NA
252	No	40	Male	12 DE MAYO	Road	Negative	Negative				Negative	NA
253	No	31	Female	12 DE MAYO	Road	Negative	Negative				Negative	NA
254	No	6	Male	12 DE MAYO	Road	Negative	Negative				Negative	NA
255	No	9	Female	12 DE MAYO	Road	Negative	Negative				Negative	NA
256	No	27	Female	12 DE MAYO	Road	Negative	Negative				Negative	NA
257	No	7	Female	12 DE MAYO	Road	Negative	Negative	Negative	Negative	Negative	Negative	NA
258	No	27	Female	12 DE MAYO	Road	Negative	Negative				Negative	NA
259	No	7	Male	12 DE MAYO	Road	Negative	Negative				Negative	NA
260	No	11	Male	12 DE MAYO	Road	Negative	Negative	Negative	Negative	Negative	Negative	NA
261	No	5	Female	12 DE MAYO	Road	Negative	Negative				Negative	NA
262	No	40	Female	12 DE MAYO	Road	Negative	Negative	Negative	Negative	Negative	Negative	NA
263	No	5	Female	12 DE MAYO	Road	Negative	Negative	Negative	Negative	Negative	Negative	NA
264	No	14	Male	12 DE MAYO	Road	Negative	Negative				Negative	NA
265	No	27	Female	12 DE MAYO	Road	Negative	Negative				Negative	NA
266	No	18	Female	UNION	Road	Positive	P. vivax	Positive	P. vivax	Positive	Positive	NON P. falciparum
267	No	28	Male	UNION	Road	Negative	Negative	Negative	Negative	Negative	Negative	NA
268	No	45	Female	UNION	Road	Negative	Negative				Negative	NA
269	No	21	Female	UNION	Road	Negative	Negative	Negative	Negative	Negative	Negative	NA
270	No	4	Male	UNION	Road	Negative	Negative				Negative	NA
271	No	22	Male	UNION	Road	Negative	Negative	Positive	P. vivax	Positive	Positive	NON P. falciparum
272	No	24	Female	UNION	Road	Negative	Negative				Negative	NA
273	No	4	Female	UNION	Road	Negative	Negative				Negative	NA
274	No	36	Female	UNION	Road	Negative	Negative	Negative	Negative	Negative	Negative	NA
275	No	48	Male	UNION	Road	Negative	Negative				Negative	NA
276	No	41	Female	UNION	Road	Negative	Negative				Negative	NA
277	No	19	Female	UNION	Road	Negative	Negative				Negative	NA
278	No	62	Female	UNION	Road	Negative	Negative				Negative	NA
279	No	31	Female	UNION	Road	Negative	Negative				Negative	NA
280	No	32	Female	UNION	Road	Negative	Negative	Negative	Negative	Negative	Negative	NA
281	No	9	Female	UNION	Road	Negative	Negative				Negative	NA
282	No	13	Male	UNION	Road	Negative	Negative				Negative	NA
283	No	32	Female	UNION	Road	Negative	Negative	Negative	Negative	Negative	Negative	NA
284	No	12	Female	UNION	Road	Negative	Negative				Negative	NA
285	No	16	Female	UNION	Road	Negative	Negative	Negative	Negative	Negative	Negative	NA
286	No	20	Female	UNION	Road	Negative	Negative				Negative	NA
287	No	4	Male	UNION	Road	Negative	Negative	Negative	Negative	Negative	Negative	NA
288	No	6	Female	UNION	Road	Negative	Negative				Negative	NA
289	No	50	Male	UNION	Road	Negative	Negative				Negative	NA
290	No	44	Female	UNION	Road	Negative	Negative				Negative	NA
291	No	10	Female	UNION	Road	Negative	Negative	Negative	Negative	Negative	Negative	NA
292	No	13	Male	UNION	Road	Negative	Negative				Negative	NA
293	No	8	Male	UNION	Road	Negative	Negative	Negative	Negative	Negative	Positive	NON P. falciparum
294	No	9	Female	UNION	Road	Negative	Negative				Negative	NA
295	No	30	Female	UNION	Road	Negative	Negative				Negative	NA
296	No	39	Female	UNION	Road	Negative	Negative				Negative	NA
297	No	20	Female	UNION	Road	Negative	Negative	Negative	Negative	Negative	Negative	NA
298	No	35	Female	UNION	Road	Negative	Negative				Negative	NA
299	No	18	Male	UNION	Road	Negative	Negative				Negative	NA
300	No	42	Female	UNION	Road	Negative	Negative	Negative	Negative	Negative	Negative	NA
301	No	19	Female	HUATURI	Road	Negative	Negative				Negative	NA
302	No	3	Male	SANTA CLARA	Road	Negative	Negative				Negative	NA
303	No	70	Female	SANTA CLARA	Road	Negative	Negative				Negative	NA
304	No	24	Female	SANTA CLARA	Road	Negative	Negative				Negative	NA
305	No	15	Female	SANTA CLARA	Road	Negative	Negative				Negative	NA
306	No	9	Female	SANTA CLARA	Road	Negative	Negative				Negative	NA
307	No	16	Male	SANTA CLARA	Road	Negative	Negative				Negative	NA
308	No	19	Female	SANTA CLARA	Road	Negative	Negative				Negative	NA
309	No	9	Female	SANTA CLARA	Road	Negative	Negative				Negative	NA
310	No	15	Male	SANTA CLARA	Road	Negative	Negative				Negative	NA
311	No	60	Male	SANTA CLARA	Road	Negative	Negative				Negative	NA
312	No	35	Male	SANTA CLARA	Road	Negative	Negative	Negative	Negative	Negative	Negative	NA
313	No	60	Female	SANTA CLARA	Road	Negative	Negative				Negative	NA
314	No	10	Male	SANTA CLARA	Road	Negative	Negative				Negative	NA
315	No	32	Female	SANTA CLARA	Road	Negative	Negative				Negative	NA
316	No	50	Male	SANTA CLARA	Road	Positive	P. vivax	Positive	P. vivax	Positive	Positive	NON P. falciparum
317	No	44	Female	SANTA CLARA	Road	Positive	P. vivax	Positive	P. vivax	Positive	Positive	NON P. falciparum
318	No	30	Female	SANTA CLARA	Road	Negative	Negative				Negative	NA
319	No	22	Male	SANTA CLARA	Road	Negative	Negative	Negative	Negative	Negative	Negative	NA
320	No	54	Female	SANTA CLARA	Road	Negative	Negative	Negative	Negative	Negative	Negative	NA
321	No	7	Male	SANTA CLARA	Road	Negative	Negative	Negative	Negative	Negative	Negative	NA
322	No	21	Male	SANTA CLARA	Road	Negative	Negative				Negative	NA
323	No	8	Female	SANTA CLARA	Road	Negative	Negative				Negative	NA
324	No	49	Female	SANTA CLARA	Road	Negative	Negative				Negative	NA
325	No	62	Male	SANTA CLARA	Road	Negative	Negative	Positive	P. falciparum	Positive	Negative	NA
326	No	6	Male	SANTA CLARA	Road	Negative	Negative				Negative	NA
327	No	8	Female	SANTA CLARA	Road	Negative	Negative				Negative	NA
328	No	29	Female	SANTA CLARA	Road	Negative	Negative				Negative	NA
329	No	7	Male	SANTA CLARA	Road	Negative	Negative				Negative	NA
330	No	28	Male	SANTA CLARA	Road	Negative	Negative				Negative	NA
331	No	5	Female	SANTA CLARA	Road	Negative	Negative	Negative	Negative	Negative	Negative	NA
332	No	70	Male	SANTA CLARA	Road	Negative	Negative				Negative	NA
333	No	26	Male	SANTA CLARA	Road	Negative	Negative	Negative	Negative	Negative	Negative	NA
334	No	5	Male	SANTA CLARA	Road	Negative	Negative				Negative	NA
335	No	25	Female	SANTA CLARA	Road	Negative	Negative				Negative	NA
336	No	3	Female	SANTA CLARA	Road	Negative	Negative				Negative	NA
337	No	6	Female	SANTA CLARA	Road	Negative	Negative	Negative	Negative	Negative	Negative	NA
338	No	19	Female	SANTA CLARA	Road	Negative	Negative				Negative	NA
339	No	41	Female	SANTA CLARA	Road	Negative	Negative				Negative	NA
340	No	44	Male	SANTA CLARA	Road	Negative	Negative				Negative	NA
341	No	21	Female	SANTA CLARA	Road	Negative	Negative	Negative	Negative	Negative	Negative	NA
342	No	20	Female	12 DE MAYO	Road	Negative	Negative				Negative	NA
343	No	35	Female	12 DE MAYO	Road	Negative	Negative	Negative	Negative	Negative	Negative	NA
344	No	3	Female	12 DE MAYO	Road	Negative	Negative				Negative	NA
345	No	7	Female	12 DE MAYO	Road	Negative	Negative				Negative	NA
346	No	9	Female	12 DE MAYO	Road	Negative	Negative				Negative	NA
347	No	13	Male	12 DE MAYO	Road	Negative	Negative	Negative	Negative	Negative	Negative	NA
348	No	29	Male	12 DE MAYO	Road	Negative	Negative				Negative	NA
349	No	3	Male	12 DE MAYO	Road	Negative	Negative				Negative	NA
350	No	5	Male	12 DE MAYO	Road	Negative	Negative				Negative	NA
351	No	45	Female	12 DE MAYO	Road	Negative	Negative				Negative	NA
352	No	19	Female	12 DE MAYO	Road	Negative	Negative	Negative	Negative	Negative	Negative	NA
353	No	57	Male	12 DE MAYO	Road	Negative	Negative				Negative	NA
354	No	72	Female	12 DE MAYO	Road	Negative	Negative	Negative	Negative	Negative	Negative	NA
355	No	77	Male	12 DE MAYO	Road	Negative	Negative				Negative	NA
356	No	9	Female	12 DE MAYO	Road	Negative	Negative	Negative	Negative	Negative	Negative	NA
357	No	6	Male	12 DE MAYO	Road	Negative	Negative				Negative	NA
358	No	14	Female	12 DE MAYO	Road	Negative	Negative				Negative	NA
359	No	6	Female	12 DE MAYO	Road	Negative	Negative				Negative	NA
360	No	11	Male	12 DE MAYO	Road	Negative	Negative				Negative	NA
361	No	3	Female	12 DE MAYO	Road	Negative	Negative				Negative	NA
362	No	66	Female	12 DE MAYO	Road	Negative	Negative				Negative	NA
363	No	45	Female	12 DE MAYO	Road	Negative	Negative				Negative	NA
364	No	18	Female	12 DE MAYO	Road	Negative	Negative				Negative	NA
365	No	54	Male	12 DE MAYO	Road	Negative	Negative	Negative	Negative	Negative	Negative	NA
366	No	18	Male	12 DE MAYO	Road	Negative	Negative				Negative	NA
367	No	28	Male	12 DE MAYO	Road	Negative	Negative				Negative	NA
368	No	4	Male	12 DE MAYO	Road	Negative	Negative				Negative	NA
369	No	8	Female	12 DE MAYO	Road	Negative	Negative				Negative	NA
370	No	15	Female	12 DE MAYO	Road	Negative	Negative	Negative	Negative	Negative	Negative	NA
371	No	34	Female	12 DE MAYO	Road	Negative	Negative	Negative	Negative	Negative	Negative	NA
372	No	64	Male	12 DE MAYO	Road	Negative	Negative				Negative	NA
373	No	33	Female	12 DE MAYO	Road	Negative	Negative				Negative	NA
374	No	13	Female	12 DE MAYO	Road	Negative	Negative				Negative	NA
375	No	34	Female	12 DE MAYO	Road	Negative	Negative				Negative	NA
376	No	6	Female	12 DE MAYO	Road	Negative	Negative	Negative	Negative	Negative	Negative	NA
377	No	9	Male	12 DE MAYO	Road	Negative	Negative	Negative	Negative	Negative	Negative	NA
378	No	5	Female	12 DE MAYO	Road	Negative	Negative				Negative	NA
379	No	7	Female	12 DE MAYO	Road	Negative	Negative				Negative	NA
380	No	8	Male	12 DE MAYO	Road	Negative	Negative				Negative	NA
381	No	25	Female	12 DE MAYO	Road	Negative	Negative	Negative	Negative	Negative	Negative	NA
382	No	32	Female	12 DE MAYO	Road	Negative	Negative				Negative	NA
383	No	4	Male	12 DE MAYO	Road	Negative	Negative	Negative	Negative	Negative	Negative	NA
384	No	4	Female	12 DE MAYO	Road	Negative	Negative	Negative	Negative	Negative	Negative	NA
385	No	6	Male	12 DE MAYO	Road	Negative	Negative	Negative	Negative	Negative	Negative	NA
386	No	24	Female	12 DE MAYO	Road	Negative	Negative				Negative	NA
387	No	67	Male	UNION	Road	Negative	Negative				Negative	NA
388	No	70	Female	UNION	Road	Negative	Negative				Negative	NA
389	No	45	Female	UNION	Road	Negative	Negative				Negative	NA
390	No	48	Female	UNION	Road	Negative	Negative	Negative	Negative	Negative	Negative	NA
391	No	22	Female	UNION	Road	Negative	Negative	Negative	Negative	Negative	Negative	NA
392	No	4	Male	UNION	Road	Negative	Negative	Negative	Negative	Negative	Negative	NA
393	No	24	Female	UNION	Road	Negative	Negative				Negative	NA
394	No	3	Female	UNION	Road	Negative	Negative				Negative	NA
395	No	55	Male	UNION	Road	Negative	Negative				Negative	NA
396	No	55	Female	UNION	Road	Negative	Negative				Negative	NA
397	No	65	Male	UNION	Road	Negative	Negative	Negative	Negative	Negative	Negative	NA
398	No	50	Female	UNION	Road	Negative	Negative	Negative	Negative	Negative	Negative	NA
399	No	39	Female	UNION	Road	Negative	Negative				Negative	NA
400	No	8	Female	UNION	Road	Negative	Negative	Negative	Negative	Negative	Negative	NA
401	No	21	Male	UNION	Road	Negative	Negative				Negative	NA
402	No	8	Female	SAN PEDRO	Road	Negative	Negative				Negative	NA
403	No	52	Female	SAN PEDRO	Road	Negative	Negative	Negative	Negative	Negative	Negative	NA
404	No	20	Male	SAN PEDRO	Road	Negative	Negative				Negative	NA
405	No	19	Female	SAN PEDRO	Road	Positive	P. vivax	Positive	P. vivax	Positive	Positive	NON P. falciparum
406	No	28	Male	SAN PEDRO	Road	Negative	Negative	Positive	P. vivax	Positive	Positive	NON P. falciparum
407	No	34	Female	SAN PEDRO	Road	Positive	P. vivax	Positive	P. vivax	Positive	Positive	NON P. falciparum
408	No	12	Female	SAN PEDRO	Road	Negative	Negative	Positive	P. vivax	Positive	Positive	NON P. falciparum
409	No	33	Female	SAN PEDRO	Road	Negative	Negative	Positive	P. vivax	Positive	Positive	NON P. falciparum
410	No	15	Male	SAN PEDRO	Road	Positive	P. vivax	Positive	P. vivax	Positive	Positive	NON P. falciparum
411	No	43	Male	SAN PEDRO	Road	Negative	Negative	Positive	P. vivax	Positive	Positive	NON P. falciparum
412	No	12	Male	SAN PEDRO	Road	Negative	Negative	Negative	Negative	Negative	Negative	NA
413	No	19	Female	SAN PEDRO	Road	Negative	Negative				Negative	NA
414	No	35	Female	SAN PEDRO	Road	Negative	Negative				Negative	NA
415	No	15	Male	SAN PEDRO	Road	Positive	P. vivax	Positive	P. vivax	Positive	Positive	NON P. falciparum
416	No	9	Female	SAN PEDRO	Road	Negative	Negative				Negative	NA
417	No	8	Male	SAN PEDRO	Road	Negative	Negative	Negative	Negative	Negative	Negative	NA
418	No	4	Male	SAN PEDRO	Road	Negative	Negative				Negative	NA
419	No	10	Female	SAN PEDRO	Road	Negative	Negative	Negative	Negative	Negative	Negative	NA
420	No	30	Male	SAN PEDRO	Road	Negative	Negative	Negative	Negative	Negative	Negative	NA
421	No	14	Male	SAN PEDRO	Road	Negative	Negative				Negative	NA
422	No	4	Female	SAN PEDRO	Road	Negative	Negative				Negative	NA
423	No	14	Male	SAN PEDRO	Road	Negative	Negative				Negative	NA
424	No	26	Female	SAN PEDRO	Road	Negative	Negative	Positive	P. vivax	Positive	Positive	NON P. falciparum
425	No	40	Male	SAN PEDRO	Road	Negative	Negative				Negative	NA
426	No	24	Male	SAN PEDRO	Road	Negative	Negative	Negative	Negative	Negative	Negative	NA
427	No	19	Female	SAN PEDRO	Road	Negative	Negative				Negative	NA
428	No	40	Female	SAN PEDRO	Road	Negative	Negative	Negative	Negative	Negative	Negative	NA
429	No	38	Male	SAN PEDRO	Road	Negative	Negative				Indeterminate	NA
430	No	52	Male	SAN PEDRO	Road	Negative	Negative				Negative	NA
431	No	8	Female	SAN PEDRO	Road	Negative	Negative				Negative	NA
432	No	22	Female	SAN PEDRO	Road	Negative	Negative				Negative	NA
433	No	58	Female	SAN PEDRO	Road	Negative	Negative	Negative	Negative	Negative	Negative	NA
434	No	71	Male	SAN PEDRO	Road	Negative	Negative	Positive	P. vivax	Positive	Positive	NON P. falciparum
435	No	5	Female	SAN PEDRO	Road	Negative	Negative				Negative	NA
436	No	18	Male	SAN PEDRO	Road	Negative	Negative	Negative	Negative	Negative	Negative	NA
437	No	19	Female	SAN PEDRO	Road	Negative	Negative	Positive	P. falciparum	Positive	Positive	NON P. falciparum
438	No	6	Female	SAN PEDRO	Road	Negative	Negative	Positive	P. vivax	Positive	Positive	P. falciparum
439	No	6	Female	SAN PEDRO	Road	Negative	Negative				Negative	NA
440	No	24	Female	SAN PEDRO	Road	Negative	Negative	Negative	Negative	Negative	Negative	NA
441	No	28	Male	SAN PEDRO	Road	Negative	Negative	Positive	Mixed Infection	Positive	Positive	P. falciparum
442	No	14	Male	SAN PEDRO	Road	Negative	Negative				Negative	NA
443	No	42	Male	SAN PEDRO	Road	Negative	Negative	Negative	Negative	Negative	Negative	NA
444	No	38	Male	SAN PEDRO	Road	Negative	Negative	Positive	P. vivax	Positive	Positive	NON P. falciparum
445	No	5	Female	SAN PEDRO	Road	Negative	Negative				Negative	NA
446	No	9	Male	SAN PEDRO	Road	Negative	Negative				Negative	NA
447	No	11	Female	SAN PEDRO	Road	Positive	P. vivax	Positive	P. vivax	Positive	Positive	NON P. falciparum
448	No	44	Female	SAN PEDRO	Road	Negative	Negative				Negative	NA
449	No	6	Male	SAN PEDRO	Road	Positive	P. vivax	Positive	P. vivax	Positive	Positive	NON P. falciparum
450	No	5	Male	SAN PEDRO	Road	Negative	Negative	Negative	Negative	Negative	Negative	NA
451	No	9	Female	SAN PEDRO	Road	Positive	P. vivax	Positive	P. vivax	Positive	Positive	NON P. falciparum
452	No	22	Female	SAN PEDRO	Road	Positive	P. vivax	Positive	P. vivax	Positive	Positive	NON P. falciparum
453	No	4	Female	SAN PEDRO	Road	Negative	Negative				Negative	NA
454	No	9	Male	SAN PEDRO	Road	Negative	Negative				Negative	NA
455	No	26	Female	SAN PEDRO	Road	Negative	Negative	Negative	Negative	Negative	Negative	NA
456	No	66	Female	SAN PEDRO	Road	Negative	Negative	Positive	P. vivax	Positive	Positive	NON P. falciparum
457	No	35	Male	SAN PEDRO	Road	Negative	Negative				Negative	NA
458	No	34	Male	SAN PEDRO	Road	Negative	Negative	Positive	P. vivax	Positive	Positive	NON P. falciparum
459	No	42	Female	SAN PEDRO	Road	Positive	P. vivax	Positive	P. vivax	Positive	Positive	NON P. falciparum
460	No	18	Female	SAN PEDRO	Road	Positive	P. vivax	Positive	P. vivax	Positive	Positive	NON P. falciparum
461	No	5	Female	SAN PEDRO	Road	Negative	Negative				Negative	NA
462	No	23	Male	SAN PEDRO	Road	Negative	Negative				Negative	NA
463	No	24	Female	SAN PEDRO	Road	Negative	Negative				Negative	NA
464	No	10	Female	SAN PEDRO	Road	Positive	P. vivax	Positive	P. vivax	Positive	Positive	NON P. falciparum
465	No	41	Female	SAN PEDRO	Road	Negative	Negative	Positive	P. vivax	Positive	Positive	NON P. falciparum
466	No	66	Male	SAN PEDRO	Road	Positive	P. vivax	Positive	P. vivax	Positive	Positive	NON P. falciparum
467	No	53	Female	SAN PEDRO	Road	Negative	Negative	Negative	Negative	Negative	Negative	NA
468	No	26	Female	SAN PEDRO	Road	Negative	Negative				Negative	NA
469	No	16	Female	SAN PEDRO	Road	Negative	Negative				Negative	NA
470	No	56	Female	SAN PEDRO	Road	Negative	Negative				Negative	NA
471	No	46	Male	SAN PEDRO	Road	Negative	Negative				Negative	NA
472	No	39	Female	SAN PEDRO	Road	Negative	Negative	Negative	Negative	Negative	Negative	NA
473	No	8	Female	SAN PEDRO	Road	Negative	Negative				Negative	NA
474	No	43	Female	SAN PEDRO	Road	Negative	Negative	Positive	P. vivax	Positive	Positive	NON P. falciparum
475	No	19	Male	SAN PEDRO	Road	Negative	Negative				Negative	NA
476	No	58	Male	SAN PEDRO	Road	Positive	P. vivax	Positive	P. vivax	Positive	Positive	NON P. falciparum
477	No	24	Female	SAN PEDRO	Road	Negative	Negative	Positive	P. vivax	Positive	Positive	NON P. falciparum
478	No	65	Male	SAN PEDRO	Road	Negative	Negative	Negative	Negative	Negative	Negative	NA
479	No	7	Female	SAN PEDRO	Road	Negative	Negative				Negative	NA
480	No	27	Female	SAN PEDRO	Road	Negative	Negative				Negative	NA
481	No	34	Male	SAN PEDRO	Road	Negative	Negative				Negative	NA
482	No	59	Male	SAN PEDRO	Road	Negative	Negative	Positive	P. vivax	Positive	Positive	NON P. falciparum
483	No	50	Male	SAN PEDRO	Road	Negative	Negative				Negative	NA
484	No	37	Female	SAN PEDRO	Road	Negative	Negative				Negative	NA
485	No	13	Female	SAN PEDRO	Road	Positive	P. vivax	Positive	P. vivax	Positive	Positive	NON P. falciparum
486	No	9	Male	SAN PEDRO	Road	Negative	Negative				Negative	NA
487	No	3	Male	SAN PEDRO	Road	Negative	Negative				Negative	NA
488	No	41	Male	SAN PEDRO	Road	Negative	Negative				Negative	NA
489	No	37	Female	SAN PEDRO	Road	Negative	Negative				Negative	NA
490	No	18	Female	SAN PEDRO	Road	Positive	P. vivax	Positive	P. vivax	Positive	Positive	NON P. falciparum
491	No	23	Female	SAN PEDRO	Road	Negative	Negative	Positive	P. vivax	Positive	Positive	NON P. falciparum
492	No	34	Female	SAN PEDRO	Road	Positive	P. vivax	Positive	P. vivax	Positive	Positive	NON P. falciparum
493	No	11	Male	SAN PEDRO	Road	Negative	Negative				Negative	NA
494	No	3	Male	SAN PEDRO	Road	Negative	Negative				Negative	NA
495	No	26	Female	SAN PEDRO	Road	Negative	Negative				Negative	NA
496	No	74	Female	SAN PEDRO	Road	Negative	Negative	Positive	P. vivax	Positive	Positive	NON P. falciparum
497	No	25	Male	SAN PEDRO	Road	Negative	Negative				Negative	NA
498	No	3	Female	SAN PEDRO	Road	Negative	Negative	Negative	Negative	Negative	Negative	NA
499	No	10	Female	SAN PEDRO	Road	Negative	Negative				Negative	NA
500	No	33	Male	SAN PEDRO	Road	Negative	Negative	Negative	Negative	Negative	Negative	NA
501	No	11	Male	UNION	Road	Negative	Negative	Negative	Negative	Negative	Negative	NA
502	No	29	Female	UNION	Road	Negative	Negative				Negative	NA
503	No	48	Male	UNION	Road	Negative	Negative				Negative	NA
504	No	32	Female	UNION	Road	Negative	Negative				Negative	NA
505	No	37	Female	UNION	Road	Negative	Negative	Negative	Negative	Negative	Negative	NA
506	No	14	Female	UNION	Road	Negative	Negative	Negative	Negative	Negative	Negative	NA
507	No	36	Male	UNION	Road	Negative	Negative				Negative	NA
508	No	18	Male	UNION	Road	Negative	Negative				Negative	NA
509	No	4	Male	UNION	Road	Negative	Negative				Negative	NA
510	No	59	Female	UNION	Road	Negative	Negative				Negative	NA
511	No	6	Female	UNION	Road	Negative	Negative				Negative	NA
512	No	51	Female	UNION	Road	Negative	Negative				Negative	NA
513	No	49	Male	UNION	Road	Negative	Negative				Negative	NA
514	No	33	Female	UNION	Road	Negative	Negative				Negative	NA
515	No	16	Male	UNION	Road	Negative	Negative				Negative	NA
516	No	15	Male	UNION	Road	Negative	Negative	Negative	Negative	Negative	Negative	NA
517	No	88	Male	UNION	Road	Negative	Negative				Negative	NA
518	No	7	Female	UNION	Road	Negative	Negative				Negative	NA
519	No	15	Female	UNION	Road	Negative	Negative				Negative	NA
520	No	10	Male	UNION	Road	Negative	Negative				Negative	NA
521	No	41	Female	UNION	Road	Negative	Negative				Negative	NA
522	No	40	Male	UNION	Road	Negative	Negative	Negative	Negative	Negative	Negative	NA
523	No	7	Male	UNION	Road	Negative	Negative				Negative	NA
524	No	35	Male	UNION	Road	Negative	Negative				Negative	NA
525	No	44	Male	UNION	Road	Negative	Negative				Negative	NA
526	No	55	Female	UNION	Road	Negative	Negative	Negative	Negative	Negative	Negative	NA
527	No	26	Female	UNION	Road	Negative	Negative				Negative	NA
528	No	23	Female	UNION	Road	Negative	Negative				Negative	NA
529	No	7	Female	UNION	Road	Negative	Negative	Negative	Negative	Negative	Negative	NA
530	No	10	Female	UNION	Road	Negative	Negative	Negative	Negative	Negative	Negative	NA
531	No	13	Female	UNION	Road	Negative	Negative				Negative	NA
532	No	36	Female	UNION	Road	Negative	Negative				Negative	NA
533	No	42	Female	SAN PEDRO	Road	Negative	Negative	Positive	P. vivax	Positive	Positive	NON P. falciparum
534	No	11	Female	SAN PEDRO	Road	Negative	Negative				Negative	NA
535	No	4	Male	SAN PEDRO	Road	Negative	Negative				Negative	NA
536	No	53	Female	SAN PEDRO	Road	Negative	Negative	Positive	P. vivax	Positive	Positive	NON P. falciparum
537	No	8	Male	SAN PEDRO	Road	Negative	Negative				Negative	NA
538	No	6	Male	SAN PEDRO	Road	Negative	Negative	Negative	Negative	Negative	Negative	NA
539	No	11	Female	SAN PEDRO	Road	Negative	Negative				Negative	NA
540	No	48	Male	SAN PEDRO	Road	Negative	Negative	Positive	P. vivax	Positive	Positive	NON P. falciparum
541	No	20	Male	SAN PEDRO	Road	Negative	Negative	Positive	P. vivax	Positive	Negative	NA
542	No	59	Male	SAN PEDRO	Road	Negative	Negative	Positive	P. vivax	Positive	Positive	NON P. falciparum
543	No	51	Female	SAN PEDRO	Road	Negative	Negative	Positive	P. vivax	Positive	Positive	NON P. falciparum
544	No	16	Male	SAN PEDRO	Road	Negative	Negative				Negative	NA
545	No	54	Female	SAN PEDRO	Road	Negative	Negative				Negative	NA
546	No	19	Female	SAN PEDRO	Road	Negative	Negative	Positive	P. vivax	Positive	Positive	NON P. falciparum
547	No	18	Female	SAN PEDRO	Road	Negative	Negative	Positive	P. vivax	Positive	Positive	NON P. falciparum
548	No	29	Male	SAN PEDRO	Road	Negative	Negative				Negative	NA
549	No	25	Male	SAN PEDRO	Road	Negative	Negative				Negative	NA
550	No	22	Male	SAN PEDRO	Road	Negative	Negative				Negative	NA
551	No	55	Male	SAN PEDRO	Road	Negative	Negative				Negative	NA
552	No	15	Female	SAN PEDRO	Road	Negative	Negative				Negative	NA
553	No	73	Female	SANTA RITA	Road	Negative	Negative				Negative	NA
554	No	5	Female	SANTA RITA	Road	Negative	Negative				Negative	NA
555	No	49	Male	SANTA RITA	Road	Negative	Negative				Negative	NA
556	No	13	Female	SANTA RITA	Road	Negative	Negative				Negative	NA
557	No	6	Female	SANTA RITA	Road	Negative	Negative	Negative	Negative	Negative	Negative	NA
558	No	3	Female	SANTA RITA	Road	Negative	Negative	Negative	Negative	Negative	Negative	NA
559	No	8	Male	SANTA RITA	Road	Negative	Negative				Negative	NA
560	No	10	Male	SANTA RITA	Road	Negative	Negative	Negative	Negative	Negative	Negative	NA
561	No	8	Male	SANTA RITA	Road	Negative	Negative				Negative	NA
562	No	36	Female	SANTA RITA	Road	Negative	Negative				Negative	NA
563	No	6	Male	SANTA RITA	Road	Negative	Negative				Negative	NA
564	No	4	Male	SANTA RITA	Road	Negative	Negative				Negative	NA
565	No	52	Female	SANTA RITA	Road	Negative	Negative				Negative	NA
566	No	32	Female	SANTA RITA	Road	Negative	Negative				Negative	NA
567	No	6	Female	SANTA RITA	Road	Negative	Negative	Negative	Negative	Negative	Negative	NA
568	No	12	Female	SANTA RITA	Road	Negative	Negative				Negative	NA
569	No	39	Male	SANTA RITA	Road	Negative	Negative	Positive	P. falciparum	Positive	Positive	P. falciparum
570	No	32	Female	SANTA RITA	Road	Positive	P. vivax	Positive	P. vivax	Positive	Positive	NON P. falciparum
571	No	4	Male	SANTA RITA	Road	Negative	Negative				Negative	NA
572	No	9	Female	SANTA RITA	Road	Negative	Negative				Negative	NA
573	No	13	Male	SANTA RITA	Road	Negative	Negative				Negative	NA
574	No	23	Male	SANTA RITA	Road	Negative	Negative	Positive	P. vivax	Positive	Positive	NON P. falciparum
575	No	23	Female	SANTA RITA	Road	Negative	Negative	Positive	P. vivax	Positive	Positive	NON P. falciparum
576	No	3	Male	SANTA RITA	Road	Negative	Negative	Negative	Negative	Negative	Negative	NA
577	No	35	Male	SANTA RITA	Road	Negative	Negative	Positive	P. vivax	Positive	Positive	NON P. falciparum
578	No	7	Female	SANTA RITA	Road	Negative	Negative	Negative	Negative	Negative	Negative	NA
579	No	5	Male	SANTA RITA	Road	Negative	Negative	Negative	Negative	Negative	Negative	NA
580	No	64	Female	SANTA RITA	Road	Negative	Negative				Negative	NA
581	No	74	Male	SANTA RITA	Road	Negative	Negative				Negative	NA
582	No	4	Male	SANTA RITA	Road	Negative	Negative				Negative	NA
583	No	3	Female	SANTA RITA	Road	Negative	Negative				Negative	NA
584	No	19	Female	SANTA RITA	Road	Negative	Negative	Negative	Negative	Negative	Negative	NA
585	No	8	Male	SANTA RITA	Road	Negative	Negative				Negative	NA
586	No	23	Female	SANTA RITA	Road	Negative	Negative				Negative	NA
587	No	40	Female	SANTA RITA	Road	Negative	Negative	Negative	Negative	Positive	Positive	NON P. falciparum
588	No	16	Male	SANTA RITA	Road	Negative	Negative				Negative	NA
589	No	8	Male	SANTA RITA	Road	Negative	Negative				Negative	NA
590	No	11	Male	SANTA RITA	Road	Negative	Negative				Negative	NA
591	No	30	Female	SANTA RITA	Road	Negative	Negative	Negative	Negative	Negative	Negative	NA
592	No	61	Female	SANTA RITA	Road	Negative	Negative				Negative	NA
593	No	9	Female	SANTA RITA	Road	Negative	Negative				Negative	NA
594	No	45	Male	SANTA RITA	Road	Negative	Negative	Positive	P. vivax	Positive	Positive	NON P. falciparum
595	No	9	Female	TARAPOTO	Road	Negative	Negative	Negative	Negative	Negative	Negative	NA
596	No	23	Female	TARAPOTO	Road	Negative	Negative				Negative	NA
597	No	6	Female	TARAPOTO	Road	Negative	Negative				Negative	NA
598	No	11	Female	TARAPOTO	Road	Negative	Negative	Negative	Negative	Negative	Negative	NA
599	No	31	Female	SAN PEDRO	Road	Negative	Negative	Positive	P. vivax	Positive	Positive	NON P. falciparum
600	No	30	Female	SAN PEDRO	Road	Negative	Negative	Positive	P. vivax	Positive	Positive	NON P. falciparum
601	No	13	Male	SAN PEDRO	Road	Negative	Negative				Negative	NA
602	No	74	Male	SANTA RITA	Road	Positive	P. falciparum	Positive	P. falciparum	Positive	Positive	P. falciparum
603	No	69	Female	SANTA RITA	Road	Negative	Negative	Positive	P. vivax	Positive	Positive	NON P. falciparum
604	No	67	Female	SANTA RITA	Road	Negative	Negative				Negative	NA
605	No	11	Male	SANTA RITA	Road	Negative	Negative	Negative	Negative	Negative	Negative	NA
606	No	38	Male	SANTA RITA	Road	Negative	Negative				Negative	NA
607	No	39	Male	SANTA RITA	Road	Negative	Negative	Positive	P. vivax	Positive	Positive	NON P. falciparum
608	No	48	Female	SANTA RITA	Road	Negative	Negative	Positive	P. vivax	Positive	Positive	NON P. falciparum
609	No	60	Female	SANTA RITA	Road	Negative	Negative				Negative	NA
610	No	44	Female	SANTA RITA	Road	Negative	Negative	Negative	Negative	Negative	Negative	NA
611	No	75	Male	SANTA RITA	Road	Negative	Negative				Negative	NA
612	No	29	Female	SANTA RITA	Road	Negative	Negative				Negative	NA
613	No	10	Female	SANTA RITA	Road	Negative	Negative	Positive	P. vivax	Positive	Positive	NON P. falciparum
614	No	13	Male	SANTA RITA	Road	Positive	P. vivax	Positive	P. vivax	Positive	Positive	NON P. falciparum
615	No	6	Male	SANTA RITA	Road	Negative	Negative				Negative	NA
616	No	56	Female	SANTA RITA	Road	Negative	Negative				Negative	NA
617	No	35	Female	SANTA RITA	Road	Negative	Negative				Negative	NA
618	No	4	Female	SANTA RITA	Road	Negative	Negative	Negative	Negative	Negative	Negative	NA
619	No	51	Female	SANTA RITA	Road	Negative	Negative	Negative	Negative	Negative	Negative	NA
620	No	21	Female	SANTA RITA	Road	Negative	Negative				Negative	NA
621	No	24	Female	SANTA RITA	Road	Negative	Negative				Negative	NA
622	No	11	Female	SANTA RITA	Road	Negative	Negative				Negative	NA
623	No	65	Female	SANTA RITA	Road	Negative	Negative	Negative	Negative	Negative	Negative	NA
624	No	40	Female	SANTA RITA	Road	Negative	Negative				Negative	NA
625	No	15	Female	SANTA RITA	Road	Negative	Negative	Positive	P. vivax	Positive	Positive	NON P. falciparum
626	No	18	Female	SANTA RITA	Road	Negative	Negative				Negative	NA
627	No	54	Male	SANTA RITA	Road	Negative	Negative				Negative	NA
628	No	18	Female	SANTA RITA	Road	Negative	Negative	Positive	P. vivax	Positive	Negative	NA
629	No	3	Female	TARAPOTO	Road	Negative	Negative				Negative	NA
630	No	5	Male	TARAPOTO	Road	Negative	Negative				Negative	NA
631	No	12	Male	TARAPOTO	Road	Negative	Negative	Positive	P. vivax	Positive	Positive	NON P. falciparum
632	No	44	Male	TARAPOTO	Road	Negative	Negative	Positive	P. vivax	Positive	Positive	NON P. falciparum
633	No	30	Female	TARAPOTO	Road	Negative	Negative				Negative	NA
634	No	82	Male	TARAPOTO	Road	Negative	Negative				Negative	NA
635	No	25	Female	TARAPOTO	Road	Negative	Negative	Positive	P. vivax	Positive	Positive	NON P. falciparum
636	No	9	Male	TARAPOTO	Road	Negative	Negative				Negative	NA
637	No	7	Female	TARAPOTO	Road	Negative	Negative				Negative	NA
638	No	8	Female	TARAPOTO	Road	Negative	Negative				Negative	NA
639	No	49	Male	TARAPOTO	Road	Negative	Negative	Negative	Negative	Negative	Negative	NA
640	No	60	Male	TARAPOTO	Road	Negative	Negative	Positive	P. vivax	Positive	Positive	NON P. falciparum
641	No	10	Female	TARAPOTO	Road	Negative	Negative	Positive	P. vivax	Positive	Positive	NON P. falciparum
642	No	7	Female	TARAPOTO	Road	Negative	Negative				Negative	NA
643	No	13	Male	TARAPOTO	Road	Negative	Negative	Negative	Negative	Negative	Negative	NA
644	No	5	Male	TARAPOTO	Road	Negative	Negative	Positive	P. vivax	Positive	Positive	NON P. falciparum
645	No	42	Male	TARAPOTO	Road	Negative	Negative				Negative	NA
646	No	31	Female	TARAPOTO	Road	Negative	Negative	Positive	P. vivax	Positive	Positive	NON P. falciparum
647	No	37	Male	TARAPOTO	Road	Negative	Negative				Negative	NA
648	No	26	Female	TARAPOTO	Road	Negative	Negative				Negative	NA
649	No	4	Female	TARAPOTO	Road	Negative	Negative	Negative	Negative	Negative	Negative	NA
650	No	6	Female	TARAPOTO	Road	Negative	Negative				Negative	NA
651	No	8	Male	TARAPOTO	Road	Negative	Negative				Negative	NA
652	No	75	Female	TARAPOTO	Road	Negative	Negative				Negative	NA
653	No	24	Female	TARAPOTO	Road	Negative	Negative	Positive	P. vivax	Positive	Positive	NON P. falciparum
654	No	6	Male	HUATURI	Road	Negative	Negative				Negative	NA
655	No	9	Female	HUATURI	Road	Negative	Negative	Negative	Negative	Negative	Negative	NA
656	No	12	Female	HUATURI	Road	Negative	Negative				Negative	NA
657	No	14	Male	HUATURI	Road	Negative	Negative	Negative	Negative	Negative	Negative	NA
658	No	37	Female	HUATURI	Road	Negative	Negative				Negative	NA
659	No	55	Male	HUATURI	Road	Negative	Negative				Negative	NA
660	No	5	Female	HUATURI	Road	Negative	Negative				Negative	NA
661	No	7	Female	HUATURI	Road	Negative	Negative				Negative	NA
662	No	9	Female	HUATURI	Road	Negative	Negative				Negative	NA
663	No	32	Female	HUATURI	Road	Negative	Negative	Positive	P. falciparum	Positive	Positive	P. falciparum
664	No	13	Male	HUATURI	Road	Negative	Negative				Negative	NA
665	No	31	Male	HUATURI	Road	Negative	Negative	Positive	P. vivax	Positive	Positive	NON P. falciparum
666	No	28	Male	HUATURI	Road	Negative	Negative	Negative	Negative	Negative	Negative	NA
667	No	35	Female	HUATURI	Road	Negative	Negative	Negative	Negative	Negative	Negative	NA
668	No	30	Male	HUATURI	Road	Negative	Negative	Positive	P. vivax	Positive	Positive	NON P. falciparum
669	No	66	Female	HUATURI	Road	Negative	Negative				Negative	NA
670	No	25	Female	HUATURI	Road	Negative	Negative				Negative	NA
671	No	4	Male	HUATURI	Road	Negative	Negative				Negative	NA
672	No	7	Male	HUATURI	Road	Negative	Negative				Negative	NA
673	No	9	Male	HUATURI	Road	Negative	Negative	Negative	Negative	Negative	Negative	NA
674	No	18	Female	HUATURI	Road	Negative	Negative				Negative	NA
675	No	65	Male	HUATURI	Road	Negative	Negative	Positive	P. vivax	Positive	Positive	NON P. falciparum
676	No	31	Male	HUATURI	Road	Negative	Negative	Positive	P. vivax	Positive	Positive	NON P. falciparum
677	No	3	Male	HUATURI	Road	Positive	P. vivax	Positive	P. vivax	Positive	Positive	NON P. falciparum
678	No	25	Male	HUATURI	Road	Negative	Negative	Positive	P. vivax	Positive	Positive	NON P. falciparum
679	No	26	Female	HUATURI	Road	Negative	Negative				Negative	NA
680	No	64	Male	URCOMIRAÑO	River	Negative	Negative				Negative	NA
681	No	52	Male	URCOMIRAÑO	River	Negative	Negative	Positive	P. vivax	Positive	Positive	NON P. falciparum
682	No	17	Male	URCOMIRAÑO	River	Negative	Negative				Negative	NA
683	No	7	Male	URCOMIRAÑO	River	Negative	Negative				Negative	NA
684	No	24	Female	URCOMIRAÑO	River	Negative	Negative				Negative	NA
685	No	4	Female	URCOMIRAÑO	River	Negative	Negative				Negative	NA
686	No	55	Male	URCOMIRAÑO	River	Negative	Negative				Negative	NA
687	No	52	Female	URCOMIRAÑO	River	Negative	Negative	Negative	Negative	Positive	Positive	NON P. falciparum
688	No	10	Female	URCOMIRAÑO	River	Positive	P. vivax	Negative	Negative	Negative	Negative	NA
689	No	8	Male	URCOMIRAÑO	River	Negative	Negative				Negative	NA
690	No	5	Male	URCOMIRAÑO	River	Positive	P. vivax	Positive	P. vivax	Positive	Positive	NON P. falciparum
691	No	34	Female	URCOMIRAÑO	River	Negative	Negative				Negative	NA
692	No	15	Female	URCOMIRAÑO	River	Negative	Negative	Negative	Negative	Positive	Positive	NON P. falciparum
693	No	12	Female	URCOMIRAÑO	River	Negative	Negative	Positive	P. vivax	Positive	Positive	NON P. falciparum
694	No	3	Female	URCOMIRAÑO	River	Negative	Negative	Negative	Negative	Positive	Positive	NON P. falciparum
695	No	32	Female	TARAPOTO	Road	Negative	Negative	Positive	P. falciparum	Positive	Positive	P. falciparum
696	No	30	Female	TARAPOTO	Road	Negative	Negative				Negative	NA
697	No	4	Male	TARAPOTO	Road	Negative	Negative				Negative	NA
698	No	8	Male	TARAPOTO	Road	Negative	Negative				Negative	NA
699	No	3	Female	TARAPOTO	Road	Negative	Negative				Negative	NA
700	No	16	Female	TARAPOTO	Road	Negative	Negative	Positive	P. vivax	Positive	Positive	NON P. falciparum
701	No	50	Female	TARAPOTO	Road	Negative	Negative				Negative	NA
702	No	11	Male	TARAPOTO	Road	Negative	Negative	Positive	P. vivax	Positive	Positive	NON P. falciparum
703	No	53	Female	TARAPOTO	Road	Negative	Negative				Negative	NA
704	No	6	Male	TARAPOTO	Road	Negative	Negative				Negative	NA
705	No	47	Male	TARAPOTO	Road	Negative	Negative	Negative	Negative	Negative	Negative	NA
706	No	11	Male	TARAPOTO	Road	Negative	Negative	Positive	P. vivax	Positive	Positive	NON P. falciparum
707	No	8	Female	TARAPOTO	Road	Negative	Negative				Negative	NA
708	No	15	Female	TARAPOTO	Road	Negative	Negative				Negative	NA
709	No	16	Male	TARAPOTO	Road	Negative	Negative	Positive	P. vivax	Positive	Negative	NA
710	No	58	Male	TARAPOTO	Road	Negative	Negative	Positive	P. vivax	Positive	Positive	P. falciparum
711	No	5	Male	HUATURI	Road	Negative	Negative				Negative	NA
712	No	11	Female	HUATURI	Road	Negative	Negative				Negative	NA
713	No	7	Male	HUATURI	Road	Negative	Negative	Negative	Negative	Negative	Negative	NA
714	No	34	Female	HUATURI	Road	Negative	Negative				Negative	NA
715	No	26	Male	HUATURI	Road	Negative	Negative	Positive	P. falciparum	Positive	Positive	P. falciparum
716	No	16	Female	HUATURI	Road	Negative	Negative	Positive	P. vivax	Positive	Negative	NA
717	No	8	Female	HUATURI	Road	Negative	Negative				Negative	NA
718	No	5	Female	HUATURI	Road	Positive	P. vivax	Positive	P. vivax	Positive	Positive	NON P. falciparum
719	No	12	Female	HUATURI	Road	Positive	P. vivax	Positive	P. vivax	Positive	Positive	NON P. falciparum
720	No	7	Male	HUATURI	Road	Negative	Negative	Negative	Negative	Negative	Negative	NA
721	No	5	Male	HUATURI	Road	Negative	Negative				Negative	NA
722	No	30	Female	HUATURI	Road	Negative	Negative				Negative	NA
723	No	40	Female	HUATURI	Road	Negative	Negative				Negative	NA
724	No	5	Female	HUATURI	Road	Negative	Negative	Negative	Negative	Negative	Negative	NA
725	No	40	Male	HUATURI	Road	Negative	Negative				Negative	NA
726	No	3	Male	HUATURI	Road	Negative	Negative				Negative	NA
727	No	6	Male	HUATURI	Road	Negative	Negative	Negative	Negative	Negative	Negative	NA
728	No	5	Female	HUATURI	Road	Negative	Negative				Negative	NA
729	No	22	Female	HUATURI	Road	Negative	Negative				Negative	NA
730	No	19	Female	HUATURI	Road	Negative	Negative				Negative	NA
731	No	70	Female	HUATURI	Road	Negative	Negative				Negative	NA
732	No	15	Female	URCOMIRAÑO	River	Negative	Negative				Negative	NA
733	No	40	Female	URCOMIRAÑO	River	Negative	Negative	Negative	Negative	Negative	Negative	NA
734	No	84	Female	URCOMIRAÑO	River	Negative	Negative				Negative	NA
735	No	10	Female	URCOMIRAÑO	River	Negative	Negative				Negative	NA
736	No	6	Female	URCOMIRAÑO	River	Negative	Negative	Positive	P. vivax	Positive	Positive	NON P. falciparum
737	No	5	Male	URCOMIRAÑO	River	Negative	Negative	Negative	Negative	Negative	Negative	NA
738	No	15	Male	URCOMIRAÑO	River	Negative	Negative				Negative	NA
739	No	32	Female	URCOMIRAÑO	River	Negative	Negative				Negative	NA
740	No	36	Female	URCOMIRAÑO	River	Negative	Negative	Positive	P. vivax	Positive	Positive	NON P. falciparum
741	No	22	Male	URCOMIRAÑO	River	Negative	Negative	Negative	Negative	Negative	Negative	NA
742	No	12	Male	URCOMIRAÑO	River	Negative	Negative				Negative	NA
743	No	5	Male	URCOMIRAÑO	River	Negative	Negative				Negative	NA
744	No	62	Female	URCOMIRAÑO	River	Positive	P. vivax	Negative	Negative	Positive	Positive	NON P. falciparum
745	No	62	Female	URCOMIRAÑO	River	Negative	Negative	Negative	Negative	Positive	Positive	NON P. falciparum
746	No	40	Male	URCOMIRAÑO	River	Negative	Negative	Positive	P. vivax	Positive	Positive	NON P. falciparum
747	No	40	Male	URCOMIRAÑO	River	Negative	Negative				Negative	NA
748	No	39	Female	URCOMIRAÑO	River	Positive	P. vivax	Negative	Negative	Negative	Negative	NA
749	No	26	Female	URCOMIRAÑO	River	Negative	Negative	Negative	Negative	Negative	Negative	NA
750	No	5	Female	URCOMIRAÑO	River	Negative	Negative				Negative	NA
751	No	3	Male	URCOMIRAÑO	River	Negative	Negative	Negative	Negative	Negative	Negative	NA
752	No	15	Female	URCOMIRAÑO	River	Negative	Negative	Negative	Negative	Negative	Negative	NA
753	No	9	Female	URCOMIRAÑO	River	Positive	P. vivax	Negative	Negative	Negative	Negative	NA
754	No	14	Female	URCOMIRAÑO	River	Negative	Negative				Negative	NA
755	No	10	Male	URCOMIRAÑO	River	Negative	Negative				Negative	NA
756	No	57	Male	URCOMIRAÑO	River	Negative	Negative	Positive	P. vivax	Positive	Positive	NON P. falciparum
757	No	39	Female	URCOMIRAÑO	River	Negative	Negative				Negative	NA
758	No	12	Male	URCOMIRAÑO	River	Negative	Negative	Negative	Negative	Negative	Negative	NA
759	No	32	Male	URCOMIRAÑO	River	Negative	Negative				Negative	NA
760	No	46	Male	URCOMIRAÑO	River	Negative	Negative	Negative	Negative	Negative	Negative	NA
761	No	11	Male	URCOMIRAÑO	River	Negative	Negative				Negative	NA
762	No	10	Female	URCOMIRAÑO	River	Negative	Negative	Negative	Negative	Negative	Negative	NA
763	No	47	Female	URCOMIRAÑO	River	Negative	Negative				Negative	NA
764	No	14	Male	URCOMIRAÑO	River	Negative	Negative				Negative	NA
765	No	14	Female	URCOMIRAÑO	River	Negative	Negative	Negative	Negative	Negative	Positive	NON P. falciparum
766	No	20	Female	URCOMIRAÑO	River	Negative	Negative				Negative	NA
767	No	19	Male	URCOMIRAÑO	River	Negative	Negative				Negative	NA
768	No	29	Female	URCOMIRAÑO	River	Negative	Negative	Positive	P. vivax	Positive	Negative	NA
769	No	7	Male	URCOMIRAÑO	River	Negative	Negative				Negative	NA
770	No	3	Female	URCOMIRAÑO	River	Negative	Negative	Positive	P. vivax	Positive	Negative	NA
771	No	29	Female	URCOMIRAÑO	River	Negative	Negative				Negative	NA
772	No	41	Male	URCOMIRAÑO	River	Negative	Negative				Negative	NA
773	No	14	Male	URCOMIRAÑO	River	Negative	Negative	Negative	Negative	Negative	Negative	NA
774	No	7	Male	URCOMIRAÑO	River	Negative	Negative				Negative	NA
775	No	3	Female	URCOMIRAÑO	River	Negative	Negative	Negative	Negative	Negative	Negative	NA
776	No	26	Male	URCOMIRAÑO	River	Negative	Negative				Negative	NA
777	No	25	Female	URCOMIRAÑO	River	Negative	Negative				Negative	NA
778	No	7	Female	URCOMIRAÑO	River	Negative	Negative				Negative	NA
779	No	49	Male	URCOMIRAÑO	River	Negative	Negative	Positive	P. vivax	Positive	Negative	NA
780	No	24	Female	URCOMIRAÑO	River	Negative	Negative				Negative	NA
781	No	8	Male	URCOMIRAÑO	River	Negative	Negative				Negative	NA
782	No	6	Female	URCOMIRAÑO	River	Negative	Negative				Negative	NA
783	No	3	Male	URCOMIRAÑO	River	Negative	Negative	Negative	Negative	Negative	Negative	NA
784	No	19	Male	URCOMIRAÑO	River	Negative	Negative				Negative	NA
785	No	31	Female	URCOMIRAÑO	River	Negative	Negative				Negative	NA
786	No	11	Male	URCOMIRAÑO	River	Negative	Negative				Negative	NA
787	No	4	Female	URCOMIRAÑO	River	Negative	Negative				Negative	NA
788	No	3	Male	URCOMIRAÑO	River	Negative	Negative				Negative	NA
789	No	69	Male	URCOMIRAÑO	River	Negative	Negative	Negative	Negative	Negative	Negative	NA
790	No	11	Male	URCOMIRAÑO	River	Negative	Negative				Negative	NA
791	No	13	Male	URCOMIRAÑO	River	Negative	Negative	Negative	Negative	Negative	Negative	NA
792	No	10	Male	URCOMIRAÑO	River	Negative	Negative				Negative	NA
793	No	42	Male	URCOMIRAÑO	River	Negative	Negative				Negative	NA
794	No	17	Male	URCOMIRAÑO	River	Negative	Negative	Negative	Negative	Negative	Negative	NA
795	No	20	Female	URCOMIRAÑO	River	Negative	Negative				Negative	NA
796	No	9	Female	URCOMIRAÑO	River	Negative	Negative				Negative	NA
797	No	8	Male	URCOMIRAÑO	River	Negative	Negative				Negative	NA
798	No	38	Male	URCOMIRAÑO	River	Negative	Negative				Negative	NA
799	No	14	Male	URCOMIRAÑO	River	Negative	Negative	Negative	Negative	Negative	Negative	NA
800	No	11	Male	URCOMIRAÑO	River	Negative	Negative				Negative	NA
801	No	11	Male	URCOMIRAÑO	River	Negative	Negative	Negative	Negative	Negative	Negative	NA
802	No	10	Female	URCOMIRAÑO	River	Positive	P. vivax	Negative	Negative	Positive	Negative	NA
803	No	7	Female	URCOMIRAÑO	River	Negative	Negative	Positive	P. vivax	Positive	Negative	NA
804	No	4	Female	URCOMIRAÑO	River	Negative	Negative				Negative	NA
805	No	4	Female	URCOMIRAÑO	River	Negative	Negative				Negative	NA
806	No	26	Male	URCOMIRAÑO	River	Negative	Negative				Negative	NA
807	No	30	Female	URCOMIRAÑO	River	Negative	Negative				Negative	NA
808	No	13	Male	URCOMIRAÑO	River	Negative	Negative				Negative	NA
809	No	3	Female	URCOMIRAÑO	River	Negative	Negative				Negative	NA
810	No	31	Female	URCOMIRAÑO	River	Negative	Negative				Negative	NA
811	No	3	Male	URCOMIRAÑO	River	Positive	P. vivax	Positive	P. vivax	Positive	Negative	NA
812	No	42	Male	URCOMIRAÑO	River	Positive	P. vivax	Negative	Negative	Negative	Negative	NA
813	No	75	Male	URCOMIRAÑO	River	Negative	Negative				Negative	NA
814	No	16	Female	URCOMIRAÑO	River	Negative	Negative	Negative	Negative	Negative	Negative	NA
815	No	15	Male	URCOMIRAÑO	River	Negative	Negative	Negative	Negative	Negative	Negative	NA
816	No	13	Female	URCOMIRAÑO	River	Negative	Negative				Negative	NA
817	No	11	Male	URCOMIRAÑO	River	Negative	Negative				Negative	NA
818	No	8	Male	URCOMIRAÑO	River	Negative	Negative				Negative	NA
819	No	5	Female	URCOMIRAÑO	River	Negative	Negative	Negative	Negative	Negative	Negative	NA
820	No	50	Male	URCOMIRAÑO	River	Negative	Negative	Negative	Negative	Negative	Negative	NA
821	No	39	Female	URCOMIRAÑO	River	Negative	Negative				Negative	NA
822	No	4	Male	URCOMIRAÑO	River	Negative	Negative				Negative	NA
823	No	9	Male	URCOMIRAÑO	River	Negative	Negative	Negative	Negative	Negative	Negative	NA
824	No	5	Male	URCOMIRAÑO	River	Negative	Negative				Negative	NA
825	No	13	Male	URCOMIRAÑO	River	Negative	Negative				Negative	NA
826	No	13	Male	URCOMIRAÑO	River	Negative	Negative	Negative	Negative	Positive	Negative	NA
827	No	56	Male	LIBERTAD	River	Negative	Negative				Negative	NA
828	No	46	Female	LIBERTAD	River	Negative	Negative	Positive	P. vivax	Positive	Positive	NON P. falciparum
829	No	68	Female	LIBERTAD	River	Negative	Negative				Negative	NA
830	No	57	Male	LIBERTAD	River	Negative	Negative	Positive	P. falciparum	Positive	Positive	P. falciparum
831	No	49	Male	LIBERTAD	River	Negative	Negative	Positive	P. vivax	Positive	Positive	NON P. falciparum
832	No	12	Male	LIBERTAD	River	Negative	Negative	Positive	P. falciparum	Positive	Positive	P. falciparum
833	No	45	Male	LIBERTAD	River	Negative	Negative				Negative	NA
834	No	29	Female	LIBERTAD	River	Negative	Negative				Negative	NA
835	No	25	Male	LIBERTAD	River	Negative	Negative				Negative	NA
836	No	34	Male	LIBERTAD	River	Negative	Negative	Positive	P. vivax	Positive	Positive	NON P. falciparum
837	No	38	Female	LIBERTAD	River	Negative	Negative				Negative	NA
838	No	5	Male	LIBERTAD	River	Negative	Negative	Negative	Negative	Negative	Positive	NON P. falciparum
839	No	15	Female	LIBERTAD	River	Negative	Negative	Positive	P. vivax	Positive	Negative	NA
840	No	10	Male	LIBERTAD	River	Negative	Negative	Positive	P. vivax	Positive	Negative	NA
841	No	8	Male	LIBERTAD	River	Negative	Negative	Negative	Negative	Negative	Negative	NA
842	No	46	Female	LIBERTAD	River	Negative	Negative				Indeterminate	NA
843	No	41	Male	LIBERTAD	River	Negative	Negative				Negative	NA
844	No	25	Female	LIBERTAD	River	Negative	Negative				Indeterminate	NA
845	No	30	Male	LIBERTAD	River	Negative	Negative				Negative	NA
846	No	8	Male	LIBERTAD	River	Negative	Negative				Negative	NA
847	No	6	Female	LIBERTAD	River	Negative	Negative				Negative	NA
848	No	4	Female	LIBERTAD	River	Negative	Negative				Indeterminate	NA
849	No	38	Male	LIBERTAD	River	Negative	Negative				Indeterminate	NA
850	No	33	Female	LIBERTAD	River	Negative	Negative	Positive	P. vivax	Positive	Negative	NA
851	No	11	Female	LIBERTAD	River	Negative	Negative				Negative	NA
852	No	7	Male	LIBERTAD	River	Negative	Negative				Negative	NA
853	No	26	Female	LIBERTAD	River	Negative	Negative				Negative	NA
854	No	19	Female	LIBERTAD	River	Negative	Negative				Negative	NA
855	No	29	Female	LIBERTAD	River	Negative	Negative	Positive	P. falciparum	Positive	Positive	NON P. falciparum
856	No	58	Male	LIBERTAD	River	Negative	Negative				Negative	NA
857	No	50	Female	LIBERTAD	River	Negative	Negative	Positive	P. vivax	Positive	Positive	NON P. falciparum
858	No	32	Male	LIBERTAD	River	Negative	Negative				Negative	NA
859	No	9	Female	LIBERTAD	River	Negative	Negative	Negative	Negative	Negative	Positive	NON P. falciparum
860	No	17	Female	LIBERTAD	River	Negative	Negative	Positive	P. vivax	Positive	Positive	NON P. falciparum
861	No	18	Male	LIBERTAD	River	Negative	Negative	Negative	Negative	Negative	Positive	NON P. falciparum
862	No	39	Female	LIBERTAD	River	Negative	Negative	Positive	P. falciparum	Positive	Positive	P. falciparum
863	No	49	Male	LIBERTAD	River	Negative	Negative	Negative	Negative	Negative	Negative	NA
864	No	20	Female	LIBERTAD	River	Negative	Negative	Negative	Negative	Negative	Positive	NON P. falciparum
865	No	57	Female	LIBERTAD	River	Negative	Negative				Negative	NA
866	No	65	Male	LIBERTAD	River	Negative	Negative				Negative	NA
867	No	26	Male	LIBERTAD	River	Negative	Negative	Negative	Negative	Negative	Negative	NA
868	No	24	Female	LIBERTAD	River	Negative	Negative				Negative	NA
869	No	65	Female	LIBERTAD	River	Negative	Negative				Negative	NA
870	No	71	Male	LIBERTAD	River	Negative	Negative	Negative	Negative	Negative	Negative	NA
871	No	18	Female	LIBERTAD	River	Negative	Negative				Negative	NA
872	No	27	Male	LIBERTAD	River	Negative	Negative	Negative	Negative	Negative	Negative	NA
873	No	18	Female	LIBERTAD	River	Negative	Negative	Negative	Negative	Negative	Negative	NA
874	No	58	Male	LIBERTAD	River	Negative	Negative				Negative	NA
875	No	14	Male	LIBERTAD	River	Negative	Negative				Negative	NA
876	No	20	Male	LIBERTAD	River	Negative	Negative				Negative	NA
877	No	49	Female	LIBERTAD	River	Negative	Negative	Positive	P. vivax	Positive	Positive	NON P. falciparum
878	No	54	Male	LIBERTAD	River	Negative	Negative	Negative	Negative	Negative	Positive	NON P. falciparum
879	No	33	Male	LIBERTAD	River	Negative	Negative				Negative	NA
880	No	24	Female	LIBERTAD	River	Negative	Negative	Positive	P. vivax	Positive	Positive	NON P. falciparum
881	No	39	Male	LIBERTAD	River	Negative	Negative	Positive	P. falciparum	Positive	Positive	P. falciparum
882	No	32	Female	LIBERTAD	River	Negative	Negative	Negative	Negative	Negative	Negative	NA
883	No	41	Male	LIBERTAD	River	Negative	Negative				Negative	NA
884	No	36	Female	LIBERTAD	River	Negative	Negative				Negative	NA
885	No	40	Male	LIBERTAD	River	Negative	Negative	Positive	P. vivax	Positive	Positive	NON P. falciparum
886	No	20	Female	LIBERTAD	River	Negative	Negative	Positive	P. falciparum	Positive	Positive	P. falciparum
887	No	30	Male	LIBERTAD	River	Negative	Negative				Negative	NA
888	No	39	Male	LIBERTAD	River	Negative	Negative				Negative	NA
889	No	30	Female	LIBERTAD	River	Negative	Negative				Negative	NA
890	No	12	Male	LIBERTAD	River	Negative	Negative	Negative	Negative	Negative	Negative	NA
891	No	31	Male	LIBERTAD	River	Negative	Negative	Positive	P. vivax	Positive	Positive	NON P. falciparum
892	No	20	Male	LIBERTAD	River	Negative	Negative	Positive	P. vivax	Positive	Positive	NON P. falciparum
893	No	32	Male	LIBERTAD	River	Negative	Negative	Positive	P. vivax	Positive	Positive	NON P. falciparum
894	No	21	Female	LIBERTAD	River	Positive	P. falciparum	Positive	P. falciparum	Positive	Positive	P. falciparum
895	No	25	Male	LIBERTAD	River	Negative	Negative				Negative	NA
896	No	29	Female	LIBERTAD	River	Negative	Negative	Positive	P. vivax	Positive	Positive	NON P. falciparum
897	No	37	Male	LIBERTAD	River	Negative	Negative				Negative	NA
898	No	7	Male	LIBERTAD	River	Negative	Negative	Positive	P. vivax	Positive	Positive	NON P. falciparum
899	No	5	Female	LIBERTAD	River	Negative	Negative	Positive	P. vivax	Positive	Positive	NON P. falciparum
900	No	9	Female	LIBERTAD	River	Negative	Negative	Negative	Negative	Positive	Positive	P. falciparum
901	No	20	Female	LIBERTAD	River	Negative	Negative	Positive	P. falciparum	Positive	Positive	P. falciparum
902	No	69	Male	LIBERTAD	River	Negative	Negative	Positive	P. falciparum	Positive	Positive	NON P. falciparum
903	No	46	Male	LIBERTAD	River	Negative	Negative	Positive	P. falciparum	Positive	Positive	P. falciparum
904	No	79	Male	LIBERTAD	River	Negative	Negative	Positive	P. falciparum	Positive	Positive	P. falciparum
905	No	66	Female	LIBERTAD	River	Negative	Negative				Negative	NA
906	No	16	Male	LIBERTAD	River	Negative	Negative				Negative	NA
907	No	21	Female	LIBERTAD	River	Negative	Negative	Positive	P. vivax	Positive	Positive	NON P. falciparum
908	No	23	Male	LIBERTAD	River	Negative	Negative	Positive	P. vivax	Positive	Positive	NON P. falciparum
909	No	55	Male	LIBERTAD	River	Negative	Negative	Negative	Negative	Negative	Positive	NON P. falciparum
910	No	13	Male	LIBERTAD	River	Negative	Negative	Positive	P. vivax	Positive	Positive	NON P. falciparum
911	No	32	Female	LIBERTAD	River	Negative	Negative	Positive	P. vivax	Positive	Positive	NON P. falciparum
912	No	38	Female	LIBERTAD	River	Negative	Negative				Negative	NA
913	No	30	Male	LIBERTAD	River	Negative	Negative	Positive	P. vivax	Positive	Positive	NON P. falciparum
914	No	23	Female	LIBERTAD	River	Negative	Negative				Negative	NA
915	No	13	Male	LIBERTAD	River	Negative	Negative				Negative	NA
916	No	20	Male	LIBERTAD	River	Negative	Negative	Positive	P. vivax	Positive	Positive	NON P. falciparum
917	No	37	Male	LIBERTAD	River	Negative	Negative				Negative	NA
918	No	13	Male	LIBERTAD	River	Negative	Negative				Negative	NA
919	No	4	Male	LIBERTAD	River	Negative	Negative	Negative	Negative	Negative	Positive	NON P. falciparum
920	No	13	Male	LIBERTAD	River	Negative	Negative				Negative	NA
921	No	38	Female	LIBERTAD	River	Negative	Negative				Negative	NA
922	No	15	Male	LIBERTAD	River	Negative	Negative				Negative	NA
923	No	11	Male	LIBERTAD	River	Positive	P. vivax	Positive	P. vivax	Positive	Negative	NA
924	No	66	Female	SAN PABLO DE CUYANA	Road	Positive	P. vivax	Positive	P. vivax	Positive	Positive	NON P. falciparum
925	No	44	Female	SAN PABLO DE CUYANA	Road	Negative	Negative	Positive	P. vivax	Positive	Positive	NON P. falciparum
926	No	3	Male	SAN PABLO DE CUYANA	Road	Negative	Negative	Positive	P. falciparum	Negative	Positive	NON P. falciparum
927	No	53	Male	SAN PABLO DE CUYANA	Road	Negative	Negative	Negative	Negative	Positive	Positive	NON P. falciparum
928	No	26	Male	SAN PABLO DE CUYANA	Road	Negative	Negative	Negative	Negative	Negative	Positive	NON P. falciparum
929	No	24	Female	SAN PABLO DE CUYANA	Road	Negative	Negative	Negative	Negative	Negative	Positive	NON P. falciparum
930	No	4	Female	SAN PABLO DE CUYANA	Road	Negative	Negative	Negative	Negative	Negative	Positive	NON P. falciparum
931	No	17	Female	SAN PABLO DE CUYANA	Road	Positive	P. falciparum	Positive	P. falciparum	Positive	Positive	P. falciparum
932	No	40	Male	SAN PABLO DE CUYANA	Road	Negative	Negative	Negative	Negative	Negative	Negative	NA
933	No	6	Female	SAN PABLO DE CUYANA	Road	Negative	Negative				Negative	NA
934	No	5	Male	SAN PABLO DE CUYANA	Road	Negative	Negative				Negative	NA
935	No	22	Female	SAN PABLO DE CUYANA	Road	Negative	Negative	Negative	Negative	Negative	Negative	NA
936	No	5	Female	SAN PABLO DE CUYANA	Road	Negative	Negative	Negative	Negative	Negative	Negative	NA
937	No	56	Female	SAN PABLO DE CUYANA	Road	Negative	Negative				Negative	NA
938	No	22	Female	SAN PABLO DE CUYANA	Road	Negative	Negative				Negative	NA
939	No	13	Female	SAN PABLO DE CUYANA	Road	Negative	Negative				Negative	NA
940	No	8	Female	SAN PABLO DE CUYANA	Road	Negative	Negative				Negative	NA
941	No	24	Female	SAN PABLO DE CUYANA	Road	Negative	Negative	Positive	P. vivax	Positive	Positive	NON P. falciparum
942	No	11	Male	SAN PABLO DE CUYANA	Road	Positive	Mixed infection	Positive	P. vivax	Positive	Positive	P. falciparum
943	No	16	Male	SAN PABLO DE CUYANA	Road	Negative	Negative	Negative	Negative	Negative	Negative	NA
944	No	14	Male	SAN PABLO DE CUYANA	Road	Positive	P. vivax	Positive	P. vivax	Positive	Positive	NON P. falciparum
945	No	3	Female	SAN PABLO DE CUYANA	Road	Negative	Negative				Negative	NA
946	No	4	Female	SAN PABLO DE CUYANA	Road	Negative	Negative	Positive	P. vivax	Positive	Positive	NON P. falciparum
947	No	7	Female	SAN PABLO DE CUYANA	Road	Negative	Negative	Negative	Negative	Negative	Negative	NA
948	No	10	Male	SAN PABLO DE CUYANA	Road	Negative	Negative				Negative	NA
949	No	58	Female	SAN PABLO DE CUYANA	Road	Negative	Negative				Negative	NA
950	No	24	Female	SAN PABLO DE CUYANA	Road	Negative	Negative	Positive	P. vivax	Positive	Positive	NON P. falciparum
951	No	39	Male	SAN PABLO DE CUYANA	Road	Negative	Negative	Positive	P. vivax	Positive	Positive	NON P. falciparum
952	No	66	Male	SAN PABLO DE CUYANA	Road	Negative	Negative				Negative	NA
953	No	8	Female	SAN PABLO DE CUYANA	Road	Negative	Negative				Negative	NA
954	No	18	Female	SAN PABLO DE CUYANA	Road	Positive	P. vivax	Positive	P. vivax	Positive	Positive	NON P. falciparum
955	No	34	Female	SAN PABLO DE CUYANA	Road	Negative	Negative	Positive	P. vivax	Positive	Positive	NON P. falciparum
956	No	55	Male	SAN PABLO DE CUYANA	Road	Negative	Negative	Positive	P. vivax	Positive	Positive	NON P. falciparum
957	No	12	Female	SAN PABLO DE CUYANA	Road	Negative	Negative	Negative	Negative	Negative	Positive	NON P. falciparum
958	No	14	Male	SAN PABLO DE CUYANA	Road	Negative	Negative				Negative	NA
959	No	47	Female	SAN PABLO DE CUYANA	Road	Negative	Negative	Positive	P. vivax	Positive	Positive	NON P. falciparum
960	No	47	Male	SAN PABLO DE CUYANA	Road	Negative	Negative				Negative	NA
961	No	64	Male	SAN PABLO DE CUYANA	Road	Negative	Negative	Positive	P. vivax	Positive	Positive	NON P. falciparum
962	No	55	Female	SAN PABLO DE CUYANA	Road	Negative	Negative	Negative	Negative	Negative	Negative	NA
963	No	10	Male	SAN PABLO DE CUYANA	Road	Negative	Negative				Negative	NA
964	No	14	Female	SAN PABLO DE CUYANA	Road	Negative	Negative				Negative	NA
965	No	20	Female	SAN PABLO DE CUYANA	Road	Negative	Negative	Positive	P. vivax	Positive	Positive	NON P. falciparum
966	No	42	Female	SAN PABLO DE CUYANA	Road	Negative	Negative	Negative	Negative	Positive	Positive	NON P. falciparum
967	No	27	Female	SANTA SOFIA	Road	Positive	P. vivax	Positive	P. vivax	Positive	Positive	NON P. falciparum
968	No	46	Male	SANTA SOFIA	Road	Negative	Negative				Negative	NA
969	No	5	Male	SANTA SOFIA	Road	Positive	P. vivax	Positive	P. vivax	Positive	Positive	NON P. falciparum
970	No	7	Male	SANTA SOFIA	Road	Positive	P. vivax	Positive	P. vivax	Positive	Positive	NON P. falciparum
971	No	27	Female	SANTA SOFIA	Road	Negative	Negative				Negative	NA
972	No	35	Male	SANTA SOFIA	Road	Negative	Negative				Negative	NA
973	No	18	Male	SANTA SOFIA	Road	Negative	Negative	Positive	P. vivax	Positive	Positive	P. falciparum
974	No	12	Female	HUATURI	Road	Negative	Negative	Negative	Negative	Negative	Negative	NA
975	No	37	Female	HUATURI	Road	Negative	Negative				Negative	NA
976	No	6	Female	HUATURI	Road	Negative	Negative	Negative	Negative	Negative	Negative	NA
977	No	9	Female	HUATURI	Road	Negative	Negative	Negative	Negative	Negative	Negative	NA
978	No	29	Female	HUATURI	Road	Negative	Negative				Negative	NA
979	No	5	Female	HUATURI	Road	Negative	Negative				Negative	NA
980	No	9	Female	HUATURI	Road	Negative	Negative	Negative	Negative	Negative	Negative	NA
981	No	7	Female	HUATURI	Road	Negative	Negative				Negative	NA
982	No	32	Female	HUATURI	Road	Negative	Negative				Negative	NA
983	No	36	Female	HUATURI	Road	Negative	Negative				Negative	NA
984	No	14	Female	HUATURI	Road	Negative	Negative				Negative	NA
985	No	39	Female	HUATURI	Road	Negative	Negative				Negative	NA
986	No	4	Male	HUATURI	Road	Negative	Negative	Positive	P. vivax	Positive	Positive	NON P. falciparum
987	No	16	Female	HUATURI	Road	Negative	Negative				Negative	NA
988	No	10	Female	HUATURI	Road	Negative	Negative				Negative	NA
989	No	12	Female	HUATURI	Road	Negative	Negative				Negative	NA
990	No	35	Male	HUATURI	Road	Negative	Negative				Negative	NA
991	No	29	Male	TARAPOTO	Road	Negative	Negative	Negative	Negative	Negative	Positive	NON P. falciparum
992	No	75	Male	TARAPOTO	Road	Negative	Negative	Positive	P. vivax	Positive	Positive	NON P. falciparum
993	No	80	Female	TARAPOTO	Road	Negative	Negative				Negative	NA
994	No	59	Female	TARAPOTO	Road	Negative	Negative				Negative	NA
995	No	62	Male	TARAPOTO	Road	Negative	Negative	Positive	P. vivax	Positive	Positive	NON P. falciparum
996	No	61	Male	TARAPOTO	Road	Negative	Negative				Negative	NA
997	No	5	Female	TARAPOTO	Road	Negative	Negative	Negative	Negative	Negative	Negative	NA
998	No	7	Female	TARAPOTO	Road	Negative	Negative				Negative	NA
999	No	11	Female	TARAPOTO	Road	Negative	Negative				Negative	NA
1000	No	30	Female	TARAPOTO	Road	Negative	Negative	Negative	Negative	Negative	Negative	NA
1001	No	36	Male	TARAPOTO	Road	Negative	Negative				Negative	NA
1002	No	3	Female	TARAPOTO	Road	Negative	Negative				Negative	NA
1003	No	5	Male	TARAPOTO	Road	Negative	Negative	Positive	P. vivax	Positive	Positive	NON P. falciparum
1004	No	12	Male	TARAPOTO	Road	Negative	Negative	Positive	P. vivax	Positive	Positive	NON P. falciparum
1005	No	44	Male	TARAPOTO	Road	Negative	Negative	Positive	P. vivax	Positive	Positive	NON P. falciparum
1006	No	30	Female	TARAPOTO	Road	Negative	Negative	Positive	P. vivax	Positive	Positive	NON P. falciparum
1007	No	45	Male	TARAPOTO	Road	Negative	Negative				Negative	NA
1008	No	60	Female	TARAPOTO	Road	Negative	Negative	Positive	P. vivax	Positive	Positive	NON P. falciparum
1009	No	4	Female	TARAPOTO	Road	Negative	Negative	Positive	P. falciparum	Positive	Positive	P. falciparum
1010	No	24	Female	TARAPOTO	Road	Negative	Negative	Positive	P. vivax	Positive	Positive	NON P. falciparum
1011	No	27	Male	TARAPOTO	Road	Negative	Negative				Negative	NA
1012	No	12	Male	TARAPOTO	Road	Negative	Negative				Negative	NA
1013	No	8	Female	SAN PABLO DE CUYANA	Road	Negative	Negative	Negative	Negative	Positive	Positive	NON P. falciparum
1014	No	18	Male	SAN PABLO DE CUYANA	Road	Negative	Negative	Positive	P. vivax	Positive	Positive	NON P. falciparum
1015	No	40	Female	SAN PABLO DE CUYANA	Road	Positive	P. vivax	Positive	P. vivax	Positive	Positive	NON P. falciparum
1016	No	3	Male	SAN PABLO DE CUYANA	Road	Negative	Negative	Negative	Negative	Negative	Negative	NA
1017	No	80	Male	SAN PABLO DE CUYANA	Road	Negative	Negative				Negative	NA
1018	No	53	Female	SAN PABLO DE CUYANA	Road	Negative	Negative	Negative	Negative	Negative	Positive	NON P. falciparum
1019	No	19	Female	SAN PABLO DE CUYANA	Road	Negative	Negative	Negative	Negative	Negative	Negative	NA
1020	No	33	Male	SAN PABLO DE CUYANA	Road	Negative	Negative	Positive	P. vivax	Positive	Negative	NA
1021	No	37	Male	SAN PABLO DE CUYANA	Road	Negative	Negative	Positive	P. vivax	Positive	Positive	NON P. falciparum
1022	No	26	Female	SAN PABLO DE CUYANA	Road	Negative	Negative				Negative	NA
1023	No	24	Female	SAN PABLO DE CUYANA	Road	Positive	P. vivax	Positive	P. vivax	Positive	Positive	NON P. falciparum
1024	No	21	Female	SAN PABLO DE CUYANA	Road	Negative	Negative				Negative	NA
1025	No	4	Female	SAN PABLO DE CUYANA	Road	Negative	Negative				Negative	NA
1026	No	6	Female	SAN PABLO DE CUYANA	Road	Positive	P. vivax	Positive	P. vivax	Positive	Positive	NON P. falciparum
1027	No	5	Female	SAN PABLO DE CUYANA	Road	Negative	Negative	Negative	Negative	Positive	Positive	NON P. falciparum
1028	No	3	Female	SAN PABLO DE CUYANA	Road	Negative	Negative	Positive	P. vivax	Positive	Positive	NON P. falciparum
1029	No	3	Male	SAN PABLO DE CUYANA	Road	Negative	Negative				Negative	NA
1030	No	5	Male	SAN PABLO DE CUYANA	Road	Negative	Negative	Negative	Negative	Negative	Negative	NA
1031	No	22	Female	SAN PABLO DE CUYANA	Road	Negative	Negative				Negative	NA
1032	No	5	Male	SAN PABLO DE CUYANA	Road	Negative	Negative				Negative	NA
1033	No	10	Female	SAN PABLO DE CUYANA	Road	Negative	Negative				Negative	NA
1034	No	32	Female	SAN PABLO DE CUYANA	Road	Negative	Negative				Negative	NA
1035	No	10	Female	SAN PABLO DE CUYANA	Road	Negative	Negative	Negative	Negative	Negative	Negative	NA
1036	No	10	Male	SAN PABLO DE CUYANA	Road	Negative	Negative	Positive	P. vivax	Positive	Positive	NON P. falciparum
1037	No	30	Female	SAN PABLO DE CUYANA	Road	Negative	Negative				Negative	NA
1038	No	16	Female	SAN PABLO DE CUYANA	Road	Negative	Negative				Negative	NA
1039	No	62	Female	SAN PABLO DE CUYANA	Road	Negative	Negative				Negative	NA
1040	No	70	Male	SAN PABLO DE CUYANA	Road	Negative	Negative				Negative	NA
1041	No	18	Female	SAN PABLO DE CUYANA	Road	Negative	Negative				Negative	NA
1042	No	6	Female	SAN PABLO DE CUYANA	Road	Negative	Negative				Negative	NA
1043	No	23	Female	SAN PABLO DE CUYANA	Road	Positive	P. falciparum	Positive	P. falciparum	Positive	Positive	P. falciparum
1044	No	27	Male	SAN PABLO DE CUYANA	Road	Negative	Negative	Negative	Negative	Positive	Positive	NON P. falciparum
1045	No	50	Male	SAN PABLO DE CUYANA	Road	Negative	Negative	Negative	Negative	Negative	Negative	NA
1046	No	15	Female	SAN PABLO DE CUYANA	Road	Negative	Negative				Negative	NA
1047	No	43	Female	SAN PABLO DE CUYANA	Road	Negative	Negative	Positive	P. vivax	Positive	Positive	P. falciparum
1048	No	51	Male	SAN PABLO DE CUYANA	Road	Positive	P. vivax	Positive	P. vivax	Positive	Positive	NON P. falciparum
1049	No	5	Male	SAN PABLO DE CUYANA	Road	Positive	P. vivax	Positive	P. vivax	Positive	Positive	NON P. falciparum
1050	No	8	Male	SAN PABLO DE CUYANA	Road	Negative	Negative				Negative	NA
1051	No	31	Female	SAN PABLO DE CUYANA	Road	Negative	Negative	Positive	P. vivax	Positive	Positive	NON P. falciparum
1052	No	63	Female	SAN PABLO DE CUYANA	Road	Negative	Negative	Negative	Negative	Negative	Negative	NA
1053	No	13	Male	SAN PABLO DE CUYANA	Road	Negative	Negative	Positive	P. vivax	Positive	Positive	NON P. falciparum
1054	No	34	Female	SAN PABLO DE CUYANA	Road	Negative	Negative				Negative	NA
1055	No	6	Male	SAN PABLO DE CUYANA	Road	Negative	Negative				Negative	NA
1056	No	10	Male	SAN PABLO DE CUYANA	Road	Negative	Negative				Negative	NA
1057	No	5	Female	SAN PABLO DE CUYANA	Road	Negative	Negative				Negative	NA
1058	No	44	Male	SAN PABLO DE CUYANA	Road	Negative	Negative	Positive	P. vivax	Positive	Positive	NON P. falciparum
1059	No	8	Male	SAN PABLO DE CUYANA	Road	Negative	Negative	Negative	Negative	Negative	Negative	NA
1060	No	5	Male	LOBOYACU	Road	Negative	Negative				Negative	NA
1061	No	12	Male	LOBOYACU	Road	Negative	Negative				Negative	NA
1062	No	46	Male	LOBOYACU	Road	Negative	Negative	Positive	P. vivax	Positive	Positive	NON P. falciparum
1063	No	31	Female	LOBOYACU	Road	Negative	Negative				Negative	NA
1064	No	3	Male	LOBOYACU	Road	Negative	Negative				Negative	NA
1065	No	5	Female	LOBOYACU	Road	Negative	Negative	Negative	Negative	Negative	Negative	NA
1066	No	16	Female	LOBOYACU	Road	Negative	Negative				Negative	NA
1067	No	36	Female	LOBOYACU	Road	Negative	Negative				Negative	NA
1068	No	34	Female	LOBOYACU	Road	Negative	Negative	Negative	Negative	Negative	Negative	NA
1069	No	64	Female	LOBOYACU	Road	Negative	Negative	Negative	Negative	Positive	Negative	NA
1070	No	40	Male	LOBOYACU	Road	Negative	Negative	Positive	P. vivax	Positive	Positive	NON P. falciparum
1071	No	5	Male	LOBOYACU	Road	Negative	Negative				Negative	NA
1072	No	24	Female	LOBOYACU	Road	Negative	Negative	Negative	Negative	Negative	Negative	NA
1073	No	27	Male	LOBOYACU	Road	Negative	Negative				Negative	NA
1074	No	4	Female	LOBOYACU	Road	Negative	Negative				Negative	NA
1075	No	6	Male	LOBOYACU	Road	Negative	Negative				Negative	NA
1076	No	5	Male	LOBOYACU	Road	Negative	Negative	Negative	Negative	Negative	Negative	NA
1077	No	11	Female	LOBOYACU	Road	Negative	Negative				Negative	NA
1078	No	24	Female	LOBOYACU	Road	Negative	Negative				Negative	NA
1079	No	67	Female	LOBOYACU	Road	Negative	Negative				Negative	NA
1080	No	4	Male	LOBOYACU	Road	Negative	Negative				Negative	NA
1081	No	7	Female	LOBOYACU	Road	Negative	Negative	Negative	Negative	Negative	Negative	NA
1082	No	11	Female	LOBOYACU	Road	Negative	Negative				Negative	NA
1083	No	5	Male	LOBOYACU	Road	Negative	Negative				Negative	NA
1084	No	6	Female	LOBOYACU	Road	Negative	Negative				Negative	NA
1085	No	11	Female	LOBOYACU	Road	Negative	Negative	Negative	Negative	Negative	Negative	NA
1086	No	29	Female	LOBOYACU	Road	Negative	Negative				Negative	NA
1087	No	16	Female	LOBOYACU	Road	Negative	Negative				Negative	NA
1088	No	23	Female	LOBOYACU	Road	Negative	Negative	Positive	P. vivax	Positive	Positive	NON P. falciparum
1089	No	37	Male	LOBOYACU	Road	Negative	Negative				Negative	NA
1090	No	4	Male	LOBOYACU	Road	Negative	Negative	Positive	P. vivax	Positive	Positive	NON P. falciparum
1091	No	9	Male	LOBOYACU	Road	Negative	Negative	Positive	P. falciparum	Negative	Negative	NA
1092	No	20	Female	LOBOYACU	Road	Negative	Negative	Negative	Negative	Negative	Negative	NA
1093	No	44	Female	LOBOYACU	Road	Negative	Negative				Negative	NA
1094	No	5	Male	SANTA SOFIA	Road	Negative	Negative				Negative	NA
1095	No	9	Male	SANTA SOFIA	Road	Negative	Negative				Negative	NA
1096	No	12	Male	SANTA SOFIA	Road	Negative	Negative				Negative	NA
1097	No	7	Female	SANTA SOFIA	Road	Negative	Negative				Negative	NA
1098	No	29	Female	SANTA SOFIA	Road	Negative	Negative	Positive	P. vivax	Positive	Positive	NON P. falciparum
1099	No	42	Male	SANTA SOFIA	Road	Positive	P. falciparum	Positive	P. falciparum	Positive	Positive	P. falciparum
1100	No	28	Male	SANTA SOFIA	Road	Negative	Negative				Negative	NA
1101	No	37	Male	SANTA SOFIA	Road	Negative	Negative	Positive	P. vivax	Positive	Positive	NON P. falciparum
1102	No	22	Male	SANTA SOFIA	Road	Negative	Negative	Negative	Negative	Negative	Negative	NA
1103	No	9	Female	SANTA SOFIA	Road	Negative	Negative				Negative	NA
1104	No	5	Female	HUATURI	Road	Negative	Negative				Negative	NA
1105	No	9	Female	HUATURI	Road	Negative	Negative				Negative	NA
1106	No	12	Female	HUATURI	Road	Negative	Negative				Negative	NA
1107	No	46	Female	HUATURI	Road	Negative	Negative	Positive	P. vivax	Positive	Positive	NON P. falciparum
1108	No	58	Male	HUATURI	Road	Negative	Negative				Negative	NA
1109	No	65	Female	HUATURI	Road	Negative	Negative				Negative	NA
1110	No	36	Female	HUATURI	Road	Positive	P. vivax	Positive	P. vivax	Positive	Positive	NON P. falciparum
1111	No	21	Female	HUATURI	Road	Negative	Negative				Negative	NA
1112	No	4	Male	HUATURI	Road	Negative	Negative	Negative	Negative	Negative	Negative	NA
1113	No	25	Female	HUATURI	Road	Negative	Negative	Negative	Negative	Negative	Negative	NA
1114	No	27	Male	HUATURI	Road	Negative	Negative				Negative	NA
1115	No	18	Female	HUATURI	Road	Negative	Negative	Negative	Negative	Negative	Negative	NA
1116	No	5	Male	HUATURI	Road	Negative	Negative				Negative	NA
1117	No	10	Female	HUATURI	Road	Negative	Negative				Negative	NA
1118	No	14	Female	HUATURI	Road	Negative	Negative				Negative	NA
1119	No	18	Male	TARAPOTO	Road	Negative	Negative				Negative	NA
1120	No	14	Male	TARAPOTO	Road	Negative	Negative	Negative	Negative	Negative	Negative	NA
1121	No	17	Male	TARAPOTO	Road	Negative	Negative	Positive	P. vivax	Positive	Positive	NON P. falciparum
1122	No	50	Female	TARAPOTO	Road	Negative	Negative				Negative	NA
1123	No	11	Male	TARAPOTO	Road	Negative	Negative	Positive	P. vivax	Positive	Positive	P. falciparum
1124	No	6	Female	TARAPOTO	Road	Negative	Negative	Positive	P. vivax	Positive	Positive	NON P. falciparum
1125	No	12	Female	TARAPOTO	Road	Negative	Negative	Negative	Negative	Positive	Positive	NON P. falciparum
1126	No	11	Male	TARAPOTO	Road	Negative	Negative	Positive	P. vivax	Positive	Positive	NON P. falciparum
1127	No	4	Female	TARAPOTO	Road	Negative	Negative	Negative	Negative	Negative	Positive	NON P. falciparum
1128	No	6	Male	TARAPOTO	Road	Negative	Negative	Negative	Negative	Negative	Negative	NA
1129	No	30	Female	TARAPOTO	Road	Negative	Negative	Positive	P. vivax	Positive	Positive	NON P. falciparum
1130	No	8	Male	TARAPOTO	Road	Negative	Negative				Negative	NA
1131	No	7	Female	TARAPOTO	Road	Negative	Negative				Negative	NA
1132	No	8	Male	TARAPOTO	Road	Negative	Negative	Negative	Negative	Negative	Negative	NA
1133	No	7	Male	TARAPOTO	Road	Negative	Negative				Negative	NA
1134	No	26	Female	TARAPOTO	Road	Negative	Negative				Negative	NA
1135	No	24	Male	TARAPOTO	Road	Negative	Negative	Negative	Negative	Negative	Negative	NA
1136	No	12	Female	TARAPOTO	Road	Negative	Negative				Negative	NA
1137	No	53	Female	TARAPOTO	Road	Negative	Negative				Negative	NA
1138	No	5	Female	TARAPOTO	Road	Negative	Negative	Negative	Negative	Negative	Negative	NA
1139	No	6	Male	TARAPOTO	Road	Negative	Negative				Negative	NA
1140	No	9	Male	TARAPOTO	Road	Negative	Negative				Negative	NA
1141	No	26	Female	TARAPOTO	Road	Negative	Negative				Negative	NA
1142	No	32	Male	TARAPOTO	Road	Negative	Negative	Positive	P. vivax	Positive	Positive	NON P. falciparum
1143	No	42	Male	TARAPOTO	Road	Negative	Negative	Positive	P. falciparum	Positive	Positive	P. falciparum
1144	No	50	Female	TARAPOTO	Road	Negative	Negative	Negative	Negative	Negative	Negative	NA
1145	No	33	Male	TARAPOTO	Road	Negative	Negative	Negative	Negative	Negative	Positive	NON P. falciparum
1146	No	6	Female	TARAPOTO	Road	Negative	Negative				Negative	NA
1147	No	4	Male	TARAPOTO	Road	Negative	Negative				Negative	NA
1148	No	25	Female	TARAPOTO	Road	Negative	Negative	Positive	P. vivax	Positive	Positive	NON P. falciparum
1149	No	7	Female	TARAPOTO	Road	Negative	Negative	Negative	Negative	Negative	Negative	NA
1150	No	37	Female	TARAPOTO	Road	Negative	Negative				Negative	NA
1151	No	10	Female	TARAPOTO	Road	Negative	Negative				Negative	NA
1152	No	23	Male	LAGUNA AZUL	Road	Negative	Negative	Negative	Negative	Negative	Negative	NA
1153	No	4	Male	LAGUNA AZUL	Road	Negative	Negative				Negative	NA
1154	No	15	Male	LAGUNA AZUL	Road	Negative	Negative				Negative	NA
1155	No	43	Female	LAGUNA AZUL	Road	Negative	Negative				Negative	NA
1156	No	73	Male	LAGUNA AZUL	Road	Negative	Negative	Negative	Negative	Negative	Negative	NA
1157	No	74	Female	LAGUNA AZUL	Road	Negative	Negative	Negative	Negative	Negative	Negative	NA
1158	No	26	Male	LAGUNA AZUL	Road	Negative	Negative				Negative	NA
1159	No	3	Male	LAGUNA AZUL	Road	Negative	Negative				Negative	NA
1160	No	4	Female	LAGUNA AZUL	Road	Negative	Negative				Negative	NA
1161	No	33	Female	LAGUNA AZUL	Road	Negative	Negative				Negative	NA
1162	No	35	Male	LAGUNA AZUL	Road	Negative	Negative	Negative	Negative	Negative	Negative	NA
1163	No	23	Male	LAGUNA AZUL	Road	Negative	Negative				Negative	NA
1164	No	7	Female	LAGUNA AZUL	Road	Negative	Negative				Negative	NA
1165	No	15	Male	LAGUNA AZUL	Road	Negative	Negative				Negative	NA
1166	No	49	Male	LAGUNA AZUL	Road	Negative	Negative				Negative	NA
1167	No	57	Male	LAGUNA AZUL	Road	Negative	Negative	Negative	Negative	Negative	Negative	NA
